# Supplementary material for: Dynamics of chromatin accessibility and genome wide control of desiccation tolerance in the resurrection plant Haberlea rhodopensis
Source: BMC Plant Biol. 2023 Dec 19;23:654. doi: 10.1186/s12870-023-04673-2 (PMC10729425; doi:10.1186/s12870-023-04673-2)
Supplement: Supplementary file 6 — Additional file 6. Identified THSs and corresponding genes from H. rhodopensis at different desiccation stages. [file 12870_2023_4673_MOESM6_ESM.xlsx]

## Sheet: Sheet1
Additional file 6. Identified THSs and corresponding genes from H. rhodopensis at different desiccation stages. Each THS was represented according to TSS annotation in D. hygrometricum genome, Protein name, Gene name, Uniprot/Entry, Protein Class, Molecular function, Biological process, Cellular localisation and KEGG pathway in A. thaliana (KEGG/Ath).
annotation	Protein names	Gene name	Uniprot/Entry	Protein Class	Molecular function	Biological process	Cellular localisation	KEGG/Ath
Distal Intergenic	Glutamyl-tRNA(Gln) amidotransferase subunit A, chloroplastic/mitochondrial (Glu-AdT subunit A) (EC 6.3.5.7)	Lal_00010535	A0A6A5LBA8	#N/A	#N/A	#N/A	#N/A	Aminoacyl-tRNA biosynthesis
Distal Intergenic	superoxide dismutase (EC 1.15.1.1)	Lal_00014218	A0A6A5LCY9	#N/A	#N/A	#N/A	#N/A	#N/A
Promoter (<=1kb)	Argininosuccinate lyase	Lal_00030833	A0A6A5KY34	#N/A	#N/A	#N/A	#N/A	#N/A
Distal Intergenic	F-ATPase protein 6	Lal_00030920	A0A6A5KVY6	#N/A	#N/A	#N/A	#N/A	#N/A
Promoter (<=1kb)	Checkpoint protein	F511_06055	A0A2Z7D8M7	#N/A	#N/A	#N/A	#N/A	#N/A
Promoter (1-2kb)	Serine/threonine-protein kinase STY13 (EC 2.7.11.1) (AtSTYPK) (Serine/threonine/tyrosine-protein kinase 13)	STY13	Q9ZQ31	non-receptor serine/threonine protein kinase(PC00167)	protein kinase activity(GO:0004672);protein serine/threonine kinase activity(GO:0004674);protein serine/threonine/tyrosine kinase activity(GO:0004712);protein tyrosine kinase activity(GO:0004713)	protein phosphorylation(GO:0006468);signal transduction(GO:0007165);seed oilbody biogenesis(GO:0010344);regulation of embryonic development(GO:0045995)	cytoplasm(GO:0005737)	#N/A
Promoter (<=1kb)	ADP-ribosylation factor-like protein 8a (AtARL8a) (ADP-ribosylation factor-like A1C) (AtARLA1C)	ARL8A	Q8VY57	#N/A	GTPase activity(GO:0003924);GTP binding(GO:0005525)	protein transport(GO:0015031);defense response to virus(GO:0051607)	plant-type vacuole(GO:0000325);nucleus(GO:0005634);cytoplasm(GO:0005737);Golgi apparatus(GO:0005794);plasma membrane(GO:0005886);plasmodesma(GO:0009506)	Biosynthesis of cofactors ;
Distal Intergenic	Pentatricopeptide repeat-containing protein At5g42310, chloroplastic (Protein CRP1 homolog) (AtCRP1)	CRP1	Q8L844	#N/A	single-stranded RNA binding(GO:0003727);mRNA binding(GO:0003729);protein binding(GO:0005515)	mRNA processing(GO:0006397);chloroplast organization(GO:0009658);chloroplast mRNA processing(GO:0010239)	cytoplasm(GO:0005737);chloroplast(GO:0009507);chloroplast stroma(GO:0009570);chloroplast nucleoid(GO:0042644);thylakoid membrane(GO:0042651)	#N/A
Promoter (1-2kb)	Putative receptor-like protein kinase At3g46340 (EC 2.7.11.1)	At3g46340	Q9SNA3	#N/A	protein serine/threonine kinase activity(GO:0004674);protein binding(GO:0005515);kinase activity(GO:0016301)	cell morphogenesis involved in differentiation(GO:0000904);protein phosphorylation(GO:0006468);unidimensional cell growth(GO:0009826);tissue development(GO:0009888);root morphogenesis(GO:0010015);phosphorylation(GO:0016310);cell differentiation(GO:0030154);root development(GO:0048364);developmental cell growth(GO:0048588);developmental growth(GO:0048589)	extracellular region(GO:0005576)	#N/A
Distal Intergenic	uncharacterized protein	LOC112501151	#N/A	#N/A	#N/A	#N/A	#N/A	#N/A
Promoter (1-2kb)	DUF4149 domain-containing protein	F511_05973	A0A2Z7DB94	#N/A	#N/A	#N/A	#N/A	#N/A
Promoter (<=1kb)	Transcription initiation factor IIF subunit alpha (TFIIF-alpha) (TFIIF large subunit)	TFG1	O94416	#N/A	#N/A	#N/A	#N/A	Basal transcription factors
Promoter (2-3kb)	Methyltransferase (EC 2.1.1.-)	F511_07350	A0A2Z7BDK0	#N/A	#N/A	#N/A	#N/A	#N/A
Promoter (<=1kb)	C2H2-type domain-containing protein	F511_36780	A0A2Z7D3N6	#N/A	#N/A	#N/A	#N/A	#N/A
Promoter (1-2kb)	Fungal lipase-like domain-containing protein	MIMGU_mgv1a008893mg	A0A022RV82	#N/A	#N/A	#N/A	#N/A	#N/A
Distal Intergenic	65-kDa microtubule-associated protein 1 (AtMAP65-1)	MAP65-1	Q9FLP0	non-motor microtubule binding protein(PC00166)	protein binding(GO:0005515);microtubule binding(GO:0008017);protein dimerization activity(GO:0046983)	microtubule cytoskeleton organization(GO:0000226);cytokinesis by cell plate formation(GO:0000911);microtubule bundle formation(GO:0001578);microtubule nucleation(GO:0007020);cell growth(GO:0016049);positive regulation of microtubule polymerization(GO:0031116);cortical microtubule organization(GO:0043622);microtubule polymerization(GO:0046785);post-embryonic root development(GO:0048528)	nucleus(GO:0005634);cytoplasm(GO:0005737);spindle(GO:0005819);microtubule(GO:0005874);phragmoplast(GO:0009524);plastid(GO:0009536);preprophase band(GO:0009574);cortical microtubule, transverse to long axis(GO:0010005);cortical microtubule(GO:0055028);mitotic spindle(GO:0072686)	#N/A
Promoter (1-2kb)	Ras-related protein RABA2a (AtRABA2a) (Ras-related protein Rab11C) (AtRab11C)	RABA2A	O04486	small GTPase(PC00208)	GTPase activity(GO:0003924);GTP binding(GO:0005525)	cytokinesis by cell plate formation(GO:0000911)	extracellular region(GO:0005576);nucleus(GO:0005634);endosome(GO:0005768);Golgi apparatus(GO:0005794);plasma membrane(GO:0005886);cell plate(GO:0009504)	#N/A
Promoter (<=1kb)	#N/A	#N/A	#N/A	#N/A	#N/A	#N/A	#N/A	#N/A
Distal Intergenic	AP2/ERF domain-containing protein	F511_11114	A0A2Z7CBR7	#N/A	#N/A	#N/A	#N/A	#N/A
Promoter (<=1kb)	poly(A)-specific ribonuclease (EC 3.1.13.4)	F511_12250	A0A2Z7ABJ0	#N/A	#N/A	#N/A	#N/A	#N/A
Exon (gmmHiC_scaffold_2G015650.1/gmmHiC_scaffold_2G015650, exon 21 of 26)	Regulator of nonsense transcripts 1 homolog (EC 3.6.4.12) (EC 3.6.4.13) (ATP-dependent helicase UPF1)	UPF1	Q9FJR0	RNA helicase(PC00032)	DNA binding(GO:0003677);RNA binding(GO:0003723);RNA helicase activity(GO:0003724);mRNA binding(GO:0003729);protein binding(GO:0005515);zinc ion binding(GO:0008270)	nuclear-transcribed mRNA catabolic process, nonsense-mediated decay(GO:0000184);translation(GO:0006412);RNA splicing(GO:0008380);response to wounding(GO:0009611);response to sucrose(GO:0009744);salicylic acid mediated signaling pathway(GO:0009863);jasmonic acid mediated signaling pathway(GO:0009867);sugar mediated signaling pathway(GO:0010182);defense response to bacterium(GO:0042742);long-day ph…	P-body(GO:0000932);cytoplasm(GO:0005737);cytosol(GO:0005829);plasmodesma(GO:0009506)	Nucleocytoplasmic transport ;mRNA surveillance pway ;
Promoter (<=1kb)	Zinc finger CCCH domain-containing protein 15 (AtC3H15) (Protein CALLOSE DEFECTIVE MICROSPORE 1)	C3H15	Q9C9F5	RNA metabolism protein(PC00031)	transcription cis-regulatory region binding(GO:0000976);DNA-binding transcription factor activity(GO:0003700);mRNA binding(GO:0003729)	regulation of DNA-templated transcription(GO:0006355)	nucleus(GO:0005634)	#N/A
Distal Intergenic	#N/A	#N/A	#N/A	#N/A	#N/A	#N/A	#N/A	#N/A
Promoter (<=1kb)	Alanine--tRNA ligase (EC 6.1.1.7) (Alanyl-tRNA synthetase) (AlaRS)	ALATS	P36428	aminoacyl-tRNA synthetase(PC00047)	aminoacyl-tRNA editing activity(GO:0002161);alanine-tRNA ligase activity(GO:0004813);ATP binding(GO:0005524);amino acid binding(GO:0016597)	tRNA modification(GO:0006400);alanyl-tRNA aminoacylation(GO:0006419)	nucleus(GO:0005634);mitochondrion(GO:0005739);chloroplast(GO:0009507)	#N/A
Promoter (2-3kb)	Phosphatidylinositol 4-phosphate 5-kinase 4 (AtPIP5K4) (EC 2.7.1.68) (1-phosphatidylinositol 4-phosphate kinase 4) (Diphosphoinositide kinase 4) (PtdIns(4)P-5-kinase 4)	PIP5K4	Q9M1K2	kinase(PC00137)	1-phosphatidylinositol-4-phosphate 5-kinase activity(GO:0016308)	endocytosis(GO:0006897);establishment of tissue polarity(GO:0007164);plant-type cell wall modification(GO:0009827);pollen germination(GO:0009846);pollen tube growth(GO:0009860);stomatal movement(GO:0010118);phosphatidylinositol metabolic process(GO:0046488);phosphatidylinositol phosphate biosynthetic process(GO:0046854)	cytosol(GO:0005829);plasma membrane(GO:0005886);apical plasma membrane(GO:0016324);pollen tube(GO:0090406)	Endocytosis;Inositol phosphate metabolism ;Phosphatidylinositol signaling system ;
Promoter (2-3kb)	#N/A	#N/A	#N/A	#N/A	#N/A	#N/A	#N/A	#N/A
Promoter (1-2kb)	Coronatine-insensitive protein homolog 1a	COI1A	A2WX30	#N/A	protein binding(GO:0005515)	defense response to insect(GO:0002213);defense response(GO:0006952);SCF-dependent proteasomal ubiquitin-dependent protein catabolic process(GO:0031146);regulation of jasmonic acid mediated signaling pathway(GO:2000022)	SCF ubiquitin ligase complex(GO:0019005)	Plant hormone signal transduction
Promoter (<=1kb)	Protein ENHANCED DISEASE RESISTANCE 2 isoform X1	XP_011092600.1	A0A6I9U4P4	#N/A	#N/A	#N/A	#N/A	#N/A
Promoter (<=1kb)	Methyltransferase (EC 2.1.1.-)	F511_07350	A0A2Z7BDK0	#N/A	#N/A	#N/A	#N/A	#N/A
Promoter (2-3kb)	Superinfection exclusion protein	OPG040	A0A7H0DN13	#N/A	#N/A	#N/A	#N/A	#N/A
Promoter (1-2kb)	U-box domain-containing protein 26 (EC 2.3.2.27) (Plant U-box protein 26) (RING-type E3 ubiquitin transferase PUB26)	PUB26	Q9FXA4	#N/A	protein binding(GO:0005515);ubiquitin protein ligase activity(GO:0061630)	protein ubiquitination(GO:0016567);defense response to other organism(GO:0098542)	#N/A	#N/A
Promoter (<=1kb)	#N/A	#N/A	#N/A	#N/A	#N/A	#N/A	#N/A	#N/A
Exon (gmmHiC_scaffold_3G012550.1/gmmHiC_scaffold_3G012550, exon 4 of 6)	Cyclin-T1-3-like	LOC107764485	A0A1S3XFE0	kinase activator(PC00138)	cyclin-dependent protein serine/threonine kinase regulator activity(GO:0016538);cyclin-dependent protein serine/threonine kinase activator activity(GO:0061575)	regulation of transcription by RNA polymerase II(GO:0006357);cell cycle(GO:0007049);positive regulation of DNA-templated transcription, elongation(GO:0032786);cell division(GO:0051301)	nucleus(GO:0005634);cyclin/CDK positive transcription elongation factor complex(GO:0008024)	#N/A
Distal Intergenic	LRR receptor-like serine/threonine-protein kinase ERECTA	LOC113702672	A0A6P6TM55	#N/A	#N/A	#N/A	#N/A	#N/A
Promoter (1-2kb)	Importin subunit alpha-1 (IMPa-1) (Karyopherin subunit alpha-1) (KAP-alpha-1)	IMPA1	Q96321	transporter(PC00227)	protein binding(GO:0005515);nuclear localization sequence binding(GO:0008139);nuclear import signal receptor activity(GO:0061608)	protein import into nucleus(GO:0006606);NLS-bearing protein import into nucleus(GO:0006607)	nucleus(GO:0005634);nuclear envelope(GO:0005635);nucleolus(GO:0005730);cytoplasm(GO:0005737);plant-type cell wall(GO:0009505)	Nucleocytoplasmic transport ;
Promoter (1-2kb)	Copper chaperone for superoxide dismutase, chloroplastic/cytosolic (AtCCS) (Superoxide dismutase copper chaperone)	CCS	Q9LD47	oxidoreductase(PC00176)	copper ion binding(GO:0005507);superoxide dismutase copper chaperone activity(GO:0016532)	intracellular copper ion homeostasis(GO:0006878);removal of superoxide radicals(GO:0019430)	cytoplasm(GO:0005737);chloroplast(GO:0009507);chloroplast stroma(GO:0009570)	#N/A
Distal Intergenic	Uncharacterized protein LOC105162994	LOC105162994	A0A6I9TFJ9	#N/A	#N/A	#N/A	#N/A	#N/A
Promoter (2-3kb)	Very-long-chain (3R)-3-hydroxyacyl-CoA dehydratase PASTICCINO 2 (EC 4.2.1.134) (3-hydroxyacyl-CoA dehydratase PASTICCINO 2) (AtPAS2) (HACD) (HCD) (Protein PEPINO) (PEP) (Protein tyrosine phosphatase-like protein)	PAS2	Q8VZB2	dehydratase(PC00091)	protein tyrosine phosphatase activity(GO:0004725);protein binding(GO:0005515);3-hydroxyacyl-CoA dehydratase activity(GO:0018812)	sphingolipid biosynthetic process(GO:0030148);cell differentiation(GO:0030154);fatty acid elongation(GO:0030497);very long-chain fatty acid biosynthetic process(GO:0042761);negative regulation of developmental growth(GO:0048640);negative regulation of peptidyl-tyrosine phosphorylation(GO:0050732);regulation of cell division(GO:0051302)	nucleus(GO:0005634);mitochondrion(GO:0005739);endoplasmic reticulum(GO:0005783);cytosol(GO:0005829);fatty acid elongase complex(GO:0009923)	#N/A
Exon (gmmHiC_scaffold_4G012010.1/gmmHiC_scaffold_4G012010, exon 22 of 24)	Zinc finger CCCH domain-containing protein 15 (AtC3H15) (Protein CALLOSE DEFECTIVE MICROSPORE 1)	C3H15	Q9C9F5	RNA metabolism protein(PC00031)	transcription cis-regulatory region binding(GO:0000976);DNA-binding transcription factor activity(GO:0003700);mRNA binding(GO:0003729)	regulation of DNA-templated transcription(GO:0006355)	nucleus(GO:0005634)	#N/A
Promoter (<=1kb)	Rotamase	LOC112489075	A0A6P6FL14	#N/A	#N/A	#N/A	#N/A	#N/A
Promoter (2-3kb)	Trafficking protein particle complex subunit	At5g02280	Q9LZ97	membrane traffic protein(PC00150)	#N/A	endoplasmic reticulum to Golgi vesicle-mediated transport(GO:0006888)	Golgi apparatus(GO:0005794);TRAPP complex(GO:0030008)	#N/A
Promoter (1-2kb)	L-type lectin-domain containing receptor kinase IV.1 (Arabidopsis thaliana lectin-receptor kinase e) (AthlecRK-e) (LecRK-IV.1) (EC 2.7.11.1) (Lectin Receptor Kinase 1)	LECRK41	O80939	#N/A	protein serine/threonine kinase activity(GO:0004674);transmembrane receptor protein serine/threonine kinase activity(GO:0004675);kinase activity(GO:0016301)	defense response to oomycetes(GO:0002229);protein phosphorylation(GO:0006468);response to salicylic acid(GO:0009751);defense response to bacterium(GO:0042742)	extracellular region(GO:0005576);endoplasmic reticulum(GO:0005783);plasma membrane(GO:0005886)	#N/A
Promoter (1-2kb)	Zinc finger CCCH domain-containing protein 15 (AtC3H15) (Protein CALLOSE DEFECTIVE MICROSPORE 1)	C3H15	Q9C9F5	RNA metabolism protein(PC00031)	transcription cis-regulatory region binding(GO:0000976);DNA-binding transcription factor activity(GO:0003700);mRNA binding(GO:0003729)	regulation of DNA-templated transcription(GO:0006355)	nucleus(GO:0005634)	#N/A
Exon (gmmHiC_scaffold_4G024560.1/gmmHiC_scaffold_4G024560, exon 12 of 16)	Serine/threonine-protein kinase tousled-like 2 (EC 2.7.11.1) (PKU-alpha) (Tousled-like kinase 2)	Tlk2	O55047	non-receptor serine/threonine protein kinase(PC00167)	nucleotide binding(GO:0000166);protein kinase activity(GO:0004672);protein serine/threonine kinase activity(GO:0004674);ATP binding(GO:0005524)	protein phosphorylation(GO:0006468);chromosome segregation(GO:0007059);peptidyl-serine phosphorylation(GO:0018105);intracellular signal transduction(GO:0035556)	nucleus(GO:0005634);cytoplasm(GO:0005737);perinuclear region of cytoplasm(GO:0048471)	#N/A
Promoter (<=1kb)	Tim44-like domain-containing protein	F511_15648	A0A2Z7B3H4	#N/A	#N/A	#N/A	#N/A	#N/A
Promoter (1-2kb)	thiamine diphosphokinase (EC 2.7.6.2)	F511_09444	A0A2Z7BH54	#N/A	#N/A	#N/A	#N/A	#N/A
Exon (gmmHiC_scaffold_4G026460.1/gmmHiC_scaffold_4G026460, exon 11 of 13)	histone acetyltransferase (EC 2.3.1.48)	F511_20681	A0A2Z7B7G3	#N/A	#N/A	#N/A	#N/A	#N/A
Promoter (<=1kb)	SEC1 family transport protein SLY1-like	F511_26136	A0A2Z7CDI3	#N/A	#N/A	#N/A	#N/A	Nucleocytoplasmic transport;Protein processing in endoplasmic reticulum;
Distal Intergenic	ABC transporter B family member 21 (ABC transporter ABCB.21) (AtABCB21) (Multidrug resistance protein 17) (P-glycoprotein 21)	ABCB21	Q9M1Q9	ATP-binding cassette (ABC) transporter(PC00003)	auxin influx transmembrane transporter activity(GO:0010328);auxin efflux transmembrane transporter activity(GO:0010329);ATP hydrolysis activity(GO:0016887);ATPase-coupled transmembrane transporter activity(GO:0042626);ABC-type transporter activity(GO:0140359)	auxin export across the plasma membrane(GO:0010315);transmembrane transport(GO:0055085);auxin import into cell(GO:0060919)	plant-type vacuole(GO:0000325);nucleus(GO:0005634);cytosol(GO:0005829);plasma membrane(GO:0005886)	ABC transporters ;
Promoter (1-2kb)	Zeta toxin domain-containing protein	F511_03625	A0A2Z7D5E8	#N/A	#N/A	#N/A	#N/A	#N/A
Exon (gmmHiC_scaffold_5G001580.1/gmmHiC_scaffold_5G001580, exon 2 of 2)	Transmembrane protein	F511_17770	A0A2Z7AN99	#N/A	#N/A	#N/A	#N/A	#N/A
Promoter (2-3kb)	Kinesin-like protein KIN-13A (AtKINESIN-13A) (AtKIN13A)	KIN13A	Q940B8	microtubule binding motor protein(PC00156)	microtubule motor activity(GO:0003777);protein binding(GO:0005515);microtubule binding(GO:0008017)	microtubule-based movement(GO:0007018);microtubule depolymerization(GO:0007019);plant-type secondary cell wall biogenesis(GO:0009834);trichome morphogenesis(GO:0010090);metaxylem development(GO:0090058);regulation of cell wall organization or biogenesis(GO:1903338)	nucleus(GO:0005634);Golgi stack(GO:0005795);microtubule(GO:0005874);secondary cell wall(GO:0009531)	#N/A
Exon (gmmHiC_scaffold_5G003960.2/gmmHiC_scaffold_5G003960, exon 5 of 8)	Eukaryotic translation initiation factor 2 subunit beta (eIF2-beta) (Protein EMBRYO DEFECTIVE 1401)	EIF2B	Q41969	translation initiation factor(PC00224)	mRNA binding(GO:0003729);translation initiation factor activity(GO:0003743);protein binding(GO:0005515);translation initiation factor binding(GO:0031369)	formation of translation preinitiation complex(GO:0001731);formation of cytoplasmic translation initiation complex(GO:0001732);embryo development ending in seed dormancy(GO:0009793)	nucleus(GO:0005634);eukaryotic translation initiation factor 2 complex(GO:0005850);plastid(GO:0009536)	#N/A
Promoter (<=1kb)	Pentatricopeptide repeat-containing protein At1g09900	At1g09900	Q3EDF8	#N/A	mRNA binding(GO:0003729)	biological_process(GO:0008150)	chloroplast(GO:0009507)	#N/A
Promoter (<=1kb)	Protein TIC 21, chloroplastic (Protein CHLOROPLAST IMPORT APPARATUS 5) (AtCIA5) (Protein PERMEASE IN CHLOROPLASTS 1) (AtPIC1) (Translocon at the inner envelope membrane of chloroplasts 21) (AtTIC21)	TIC21	Q9SHU7	#N/A	copper ion transmembrane transporter activity(GO:0005375);iron ion transmembrane transporter activity(GO:0005381);protein homodimerization activity(GO:0042803)	intracellular monoatomic cation homeostasis(GO:0030003);protein import into chloroplast stroma(GO:0045037)	mitochondrion(GO:0005739);chloroplast(GO:0009507);chloroplast inner membrane(GO:0009706);chloroplast envelope(GO:0009941);Tic complex(GO:0031897)	#N/A
Exon (gmmHiC_scaffold_5G007380.1/gmmHiC_scaffold_5G007380, exon 7 of 8)	Protein transport protein sec24	SEC24	A1CUC3	#N/A	#N/A	#N/A	#N/A	#N/A
Promoter (1-2kb)	Eukaryotic translation initiation factor 4E-1 (eIF-4E-1) (eIF4E-1) (Protein cucumovirus multiplication 1) (eIF-4F 25 kDa subunit) (eIF-4F p26 subunit) (mRNA cap-binding protein)	EIF4E1	O23252	translation initiation factor(PC00224)	RNA cap binding(GO:0000339);RNA 7-methylguanosine cap binding(GO:0000340);translation initiation factor activity(GO:0003743);protein binding(GO:0005515)	translational initiation(GO:0006413);response to virus(GO:0009615)	P-body(GO:0000932);nucleus(GO:0005634);nucleolus(GO:0005730);cytoplasm(GO:0005737);cytosol(GO:0005829);mRNA cap binding complex(GO:0005845);cytoplasmic stress granule(GO:0010494);eukaryotic translation initiation factor 4F complex(GO:0016281)	#N/A
Promoter (<=1kb)	#N/A	#N/A	#N/A	#N/A	#N/A	#N/A	#N/A	#N/A
Exon (gmmHiC_scaffold_5G022970.1/gmmHiC_scaffold_5G022970, exon 5 of 12)	Probable E3 ubiquitin-protein ligase ARI8 isoform X2	LOC120049262	A0A8U0QY57	#N/A	#N/A	#N/A	#N/A	#N/A
Promoter (<=1kb)	Serine hydroxymethyltransferase 2, mitochondrial (AtSHMT2) (EC 2.1.2.1) (Glycine hydroxymethyltransferase 2) (Serine methylase 2)	SHM2	Q94C74	methyltransferase(PC00155)	glycine hydroxymethyltransferase activity(GO:0004372);zinc ion binding(GO:0008270);pyridoxal phosphate binding(GO:0030170);cobalt ion binding(GO:0050897);serine binding(GO:0070905)	glycine metabolic process(GO:0006544);L-serine metabolic process(GO:0006563);L-serine catabolic process(GO:0006565);one-carbon metabolic process(GO:0006730);glycine biosynthetic process from serine(GO:0019264);tetrahydrofolate interconversion(GO:0035999);tetrahydrofolate metabolic process(GO:0046653);folic acid metabolic process(GO:0046655)	cytoplasm(GO:0005737);mitochondrion(GO:0005739);mitochondrial respiratory chain complex I(GO:0005747);chloroplast(GO:0009507);plastid(GO:0009536)	#N/A
Promoter (1-2kb)	Crn_0 protein (Crn_1 protein)	CRN_0	A0A0C9RJP8	#N/A	#N/A	#N/A	#N/A	Biosynthesis of secondary metabolites ;Biosynthesis of amino acids ;Biosynthesis of various plant secondary metabolitesbiosynthesis;Biosynthesis of cofactors ;Cysteine and methionine metabolism;
Promoter (2-3kb)	Uncharacterized protein	F511_01916	A0A2Z7AU84	#N/A	#N/A	#N/A	#N/A	#N/A
Promoter (<=1kb)	Adagio protein 3 (F-box only protein 2a) (FBX2a) (Flavin-binding kelch repeat F-box protein 1)	ADO3	Q9C9W9	DNA-binding transcription factor(PC00218)	protein binding(GO:0005515)	regulation of DNA-templated transcription(GO:0006355);ubiquitin-dependent protein catabolic process(GO:0006511);circadian rhythm(GO:0007623);response to blue light(GO:0009637);chloroplast relocation(GO:0009902);positive regulation of flower development(GO:0009911);regulation of gene expression(GO:0010468);protein ubiquitination(GO:0016567);negative regulation of cellulose biosynthetic process(GO:…	nucleus(GO:0005634);cytosol(GO:0005829);SCF ubiquitin ligase complex(GO:0019005)	#N/A
Promoter (1-2kb)	hypothetical protein	F511_03110	#N/A	#N/A	#N/A	#N/A	#N/A	#N/A
Promoter (<=1kb)	hypothetical protein F511_03106 [Dorcoceras hygrometricum]	#N/A	#N/A	#N/A	#N/A	#N/A	#N/A	#N/A
Exon (gmmHiC_scaffold_6G007830.1/gmmHiC_scaffold_6G007830, exon 10 of 18)	V-type proton ATPase catalytic subunit A (V-ATPase subunit A) (EC 7.1.2.2) (V-ATPase 69 kDa subunit) (Vacuolar H(+)-ATPase subunit A) (Vacuolar proton pump subunit alpha)	VHA-A	O23654	ATP synthase(PC00002)	protease binding(GO:0002020);proton-transporting ATP synthase activity, rotational mechanism(GO:0046933);proton-transporting ATPase activity, rotational mechanism(GO:0046961)	Golgi organization(GO:0007030);pollen development(GO:0009555);proton transmembrane transport(GO:1902600)	plant-type vacuole(GO:0000325);cytoplasm(GO:0005737);mitochondrion(GO:0005739);vacuole(GO:0005773);vacuolar membrane(GO:0005774);Golgi apparatus(GO:0005794);cytosol(GO:0005829);plasma membrane(GO:0005886);plant-type cell wall(GO:0009505);plasmodesma(GO:0009506);chloroplast(GO:0009507);chloroplast envelope(GO:0009941);proton-transporting V-type ATPase, V1 domain(GO:0033180)	Phagosome ;Oxidative phosphorylation ;
Promoter (1-2kb)	Translocase of chloroplast 120, chloroplastic (AtToc120) (EC 3.6.5.-) (120 kDa chloroplast outer envelope protein)	TOC120	Q9LUS2	small GTPase(PC00208)	GTPase activity(GO:0003924)	protein targeting to chloroplast(GO:0045036)	chloroplast(GO:0009507);plastid(GO:0009536);chloroplast outer membrane(GO:0009707)	#N/A
Promoter (2-3kb)	Uncharacterized protein	F511_12198	A0A2Z7BUF5	#N/A	#N/A	#N/A	#N/A	#N/A
Promoter (2-3kb)	TBCC domain-containing protein 1	At3g57890	F4J4K6	#N/A	molecular_function(GO:0003674)	protein localization(GO:0008104);macromolecule catabolic process(GO:0009057);macromolecule biosynthetic process(GO:0009059);protein metabolic process(GO:0019538);cell differentiation(GO:0030154);developmental growth(GO:0048589)	nucleus(GO:0005634);cytosol(GO:0005829)	#N/A
Exon (gmmHiC_scaffold_6G012940.1/gmmHiC_scaffold_6G012940, exon 12 of 18)	Kinesin-like protein	F511_10240	A0A2Z7CY74	#N/A	#N/A	#N/A	#N/A	#N/A
Distal Intergenic	Regulatory protein NPR1 (BTB/POZ domain-containing protein NPR1) (Non-inducible immunity protein 1) (Nim1) (Nonexpresser of PR genes 1) (Salicylic acid insensitive 1) (Sai1)	NPR1	P93002	#N/A	protein binding(GO:0005515)	response to hypoxia(GO:0001666);response to heat(GO:0009408);response to wounding(GO:0009611);response to bacterium(GO:0009617);response to insect(GO:0009625);systemic acquired resistance(GO:0009627);induced systemic resistance(GO:0009682);systemic acquired resistance, salicylic acid mediated signaling pathway(GO:0009862);regulation of systemic acquired resistance(GO:0010112);programmed cell deat…	nucleus(GO:0005634);cytoplasm(GO:0005737)	#N/A
Exon (gmmHiC_scaffold_7G001400.1/gmmHiC_scaffold_7G001400, exon 9 of 11)	Ubiquitin carboxyl-terminal hydrolase (EC 3.4.19.12)	UCH1	Q9FFF2	cysteine protease(PC00081)	cysteine-type deubiquitinase activity(GO:0004843)	ubiquitin-dependent protein catabolic process(GO:0006511);shoot system morphogenesis(GO:0010016);protein deubiquitination(GO:0016579);leaf development(GO:0048366);shoot system development(GO:0048367)	nucleus(GO:0005634);cytoplasm(GO:0005737);Ino80 complex(GO:0031011)	#N/A
Promoter (1-2kb)	Uncharacterized protein	HanXRQr2_Chr06g0274101	A0A9K3IV24	#N/A	#N/A	#N/A	#N/A	#N/A
Promoter (<=1kb)	Uncharacterized protein	F511_23258	A0A2Z6ZYD8	#N/A	#N/A	#N/A	#N/A	#N/A
Promoter (1-2kb)	RING-type domain-containing protein	F511_03354	A0A2Z7BLW4	#N/A	#N/A	#N/A	#N/A	#N/A
Promoter (<=1kb)	Eukaryotic translation initiation factor 4G (eIF-4G) (eIF4G) (Protein cucumovirus multiplication 2) (Protein synthesis initiation factor 4G)	EIF4G	Q76E23	translation initiation factor(PC00224)	RNA binding(GO:0003723);mRNA binding(GO:0003729);translation initiation factor activity(GO:0003743)	response to virus(GO:0009615)	extracellular region(GO:0005576);cytoplasm(GO:0005737);eukaryotic translation initiation factor 4F complex(GO:0016281)	#N/A
Promoter (<=1kb)	Methyltransferase (EC 2.1.1.-)	F511_09639	A0A2Z7D791	#N/A	#N/A	#N/A	#N/A	#N/A
Promoter (2-3kb)	Dihydrolipoyl dehydrogenase, mitochondrial (EC 1.8.1.4) (Dihydrolipoamide dehydrogenase)	At1g54221	Q811C4	#N/A	#N/A	#N/A	#N/A	Pyruvate metabolism ;
Promoter (<=1kb)	Uncharacterized protein At1g76660	LOC105178834	A0A6I9UZQ0	#N/A	#N/A	#N/A	#N/A	#N/A
Promoter (<=1kb)	SWI/SNF complex subunit SWI3B	F511_23573	A0A2Z7BJJ6	#N/A	#N/A	#N/A	#N/A	#N/A
Distal Intergenic	Clathrin interactor EPSIN 2 (EPSIN-related 2)	EPSIN2	Q67YI9	membrane trafficking regulatory protein(PC00151)	protein binding(GO:0005515);phospholipid binding(GO:0005543);clathrin binding(GO:0030276)	endocytosis(GO:0006897)	plant-type vacuole(GO:0000325);cytoplasm(GO:0005737);endosome(GO:0005768);Golgi apparatus(GO:0005794);cytosol(GO:0005829);plasma membrane(GO:0005886);cell plate(GO:0009504);cytoplasmic stress granule(GO:0010494);clathrin vesicle coat(GO:0030125)	Endocytosis
Distal Intergenic	MACPF domain-containing protein NSL1 (Protein NECROTIC SPOTTED LESIONS 1) (Protein NSL1)	NSL1	Q9SGN6	#N/A	molecular_function(GO:0003674)	immune response(GO:0006955);plant-type hypersensitive response(GO:0009626);response to salt stress(GO:0009651);regulation of salicylic acid metabolic process(GO:0010337);defense response by callose deposition(GO:0052542);regulation of salicylic acid mediated signaling pathway(GO:2000031)	nucleus(GO:0005634)	#N/A
Promoter (<=1kb)	Ankyrin repeat domain-containing protein 13C-A-like	F511_25679	A0A2Z7BYJ0	#N/A	#N/A	#N/A	#N/A	#N/A
Promoter (1-2kb)	RING-type E3 ubiquitin transferase (EC 2.3.2.27)	F511_08177	A0A2Z7DB12	#N/A	#N/A	#N/A	#N/A	#N/A
Promoter (<=1kb)	Protein FAR-RED-ELONGATED HYPOCOTYL 1-LIKE	FHL	A8MR65	#N/A	protein binding(GO:0005515);protein homodimerization activity(GO:0042803);nuclear import signal receptor activity(GO:0061608)	response to light stimulus(GO:0009416);response to blue light(GO:0009637);response to far red light(GO:0010218);small ncRNA-mediated heterochromatin formation(GO:0031048);positive regulation of DNA-templated transcription(GO:0045893);maintenance of protein location in nucleus(GO:0051457)	nucleus(GO:0005634);cytoplasm(GO:0005737);nuclear speck(GO:0016607)	#N/A
Promoter (<=1kb)	YA6 [Antirrhinum majus]	#N/A	#N/A	#N/A	#N/A	#N/A	#N/A	#N/A
Distal Intergenic	Ethylene-responsive transcription factor 1A (AtERF1A) (Ethylene-responsive element-binding factor 1A) (EREBP-1A)	ERF1A	O80337	#N/A	transcription cis-regulatory region binding(GO:0000976);DNA binding(GO:0003677);DNA-binding transcription factor activity(GO:0003700);protein binding(GO:0005515)	regulation of DNA-templated transcription(GO:0006355);response to nematode(GO:0009624);phloem or xylem histogenesis(GO:0010087);positive regulation of DNA-templated transcription(GO:0045893);cell division(GO:0051301)	nucleus(GO:0005634)	#N/A
Promoter (1-2kb)	Polycomb group protein FERTILIZATION-INDEPENDENT ENDOSPERM isoform X2	LOC106778550	A0A1S3VUE6	#N/A	#N/A	#N/A	#N/A	#N/A
Distal Intergenic	Ras-related protein RABG3b (AtRABG3b) (Ras-related protein Rab75) (AtRab75)	RABG3B	O04157	small GTPase(PC00208)	GTPase activity(GO:0003924);protein binding(GO:0005515);GTP binding(GO:0005525)	xylem development(GO:0010089);positive regulation of autophagy(GO:0010508);programmed cell death involved in cell development(GO:0010623);tracheary element differentiation(GO:1905177)	plant-type vacuole(GO:0000325);nucleus(GO:0005634);vacuolar membrane(GO:0005774)	Phagosome ;Endocytosis ;
Promoter (<=1kb)	Uncharacterized protein	F511_24672	A0A2Z7D7E2	#N/A	#N/A	#N/A	#N/A	#N/A
Exon (gmmHiC_scaffold_8G017140.1/gmmHiC_scaffold_8G017140, exon 16 of 17)	NOT2/NOT3/NOT5 C-terminal domain-containing protein	F511_19408	A0A2Z7A8V1	#N/A	#N/A	#N/A	#N/A	#N/A
Distal Intergenic	Coiled-coil domain-containing protein 71L	CCDC71L	Q8N9Z2	#N/A	#N/A	#N/A	#N/A	#N/A
Promoter (<=1kb)	Glycine-rich RNA-binding protein 8 (AtGR-RBP8) (AtRBG8) (Glycine-rich protein 8) (AtGRP8) (Protein COLD, CIRCADIAN RHYTHM, AND RNA BINDING 1) (Protein CCR1) (Small RNA binding protein 2) (AtSRBP2)	RBG8	Q03251	#N/A	single-stranded RNA binding(GO:0003727);mRNA binding(GO:0003729);siRNA binding(GO:0035197);miRNA binding(GO:0035198)	alternative mRNA splicing, via spliceosome(GO:0000380);extracellular transport(GO:0006858);response to cold(GO:0009409);response to zinc ion(GO:0010043);innate immune response(GO:0045087);RNA transport(GO:0050658);regulation of defense response to virus(GO:0050688);miRNA transport(GO:1990428)	extracellular space(GO:0005615);nucleus(GO:0005634);nucleolus(GO:0005730);mitochondrion(GO:0005739);peroxisome(GO:0005777);Golgi apparatus(GO:0005794);cytosol(GO:0005829);plasma membrane(GO:0005886);plant-type cell wall(GO:0009505);plasmodesma(GO:0009506)	#N/A
Promoter (<=1kb)	Glucan endo-1,3-beta-glucosidase 11 (EC 3.2.1.39) ((1->3)-beta-glucan endohydrolase 11) ((1->3)-beta-glucanase 11) (Beta-1,3-endoglucanase 11) (Beta-1,3-glucanase 11)	At1g32860	Q8L868	glucosidase(PC00108)	glucan endo-1,3-beta-D-glucosidase activity(GO:0042973)	carbohydrate metabolic process(GO:0005975)	extracellular region(GO:0005576);plasma membrane(GO:0005886);membrane(GO:0016020)	#N/A
Promoter (1-2kb)	BTB/POZ domain and ankyrin repeat-containing protein NPR1 isoform X2	LOC113691407	A0A6P6SGS2	#N/A	#N/A	#N/A	#N/A	#N/A
Promoter (1-2kb)	5-methyltetrahydropteroyltriglutamate--homocysteine methyltransferase 1 (EC 2.1.1.14) (Cobalamin-independent methionine synthase 1) (AtMS1) (Vitamin-B12-independent methionine synthase 1)	MS1	O50008	methyltransferase(PC00155)	mRNA binding(GO:0003729);5-methyltetrahydropteroyltriglutamate-homocysteine S-methyltransferase activity(GO:0003871);copper ion binding(GO:0005507);protein binding(GO:0005515);zinc ion binding(GO:0008270);methionine synthase activity(GO:0008705)	DNA methylation-dependent heterochromatin formation(GO:0006346);methionine biosynthetic process(GO:0009086);response to zinc ion(GO:0010043);'de novo' L-methionine biosynthetic process(GO:0071266)	plant-type vacuole(GO:0000325);cytoplasm(GO:0005737);peroxisome(GO:0005777);cytosol(GO:0005829);plasma membrane(GO:0005886);plasmodesma(GO:0009506);chloroplast(GO:0009507);chloroplast stroma(GO:0009570);apoplast(GO:0048046)	Biosynthesis of secondary metabolites ;Biosynthesis of amino acids ;Cysteine and methionine metabolism;
Promoter (<=1kb)	Serine/threonine/tyrosine-protein kinase HT1 (EC 2.7.10.1) (EC 2.7.11.1) (High leaf temperature protein 1)	HT1	Q2MHE4	non-receptor serine/threonine protein kinase(PC00167)	protein kinase activity(GO:0004672);protein serine/threonine kinase activity(GO:0004674);protein serine/threonine/tyrosine kinase activity(GO:0004712);transmembrane receptor protein tyrosine kinase activity(GO:0004714);protein binding(GO:0005515);kinase activity(GO:0016301)	protein phosphorylation(GO:0006468);signal transduction(GO:0007165);regulation of stomatal movement(GO:0010119);protein autophosphorylation(GO:0046777);cellular response to carbon dioxide(GO:0071244);regulation of stomatal closure(GO:0090333);regulation of response to red or far red light(GO:2000030)	cytoplasm(GO:0005737);plasma membrane(GO:0005886)	MAPK signaling pathway ;Plant hormone signal transduction ;
Promoter (1-2kb)	Protein SCARECROW (AtSCR) (GRAS family protein 20) (AtGRAS-20) (Protein SHOOT GRAVITROPISM 1)	SCR	Q9M384	#N/A	DNA-binding transcription factor activity(GO:0003700);protein binding(GO:0005515);sequence-specific DNA binding(GO:0043565)	regulation of DNA-templated transcription(GO:0006355);asymmetric cell division(GO:0008356);gravitropism(GO:0009630);radial pattern formation(GO:0009956);cell redox homeostasis(GO:0045454);root development(GO:0048364);leaf development(GO:0048366);maintenance of protein location in nucleus(GO:0051457);bundle sheath cell fate specification(GO:0090610)	nucleus(GO:0005634)	#N/A
Exon (gmmHiC_scaffold_8G027280.1/gmmHiC_scaffold_8G027280, exon 8 of 20)	Phytosulfokines 1 [Cleaved into: Phytosulfokine-alpha (PSK-alpha) (Phytosulfokine-a); Phytosulfokine-beta (PSK-beta) (Phytosulfokine-b)]	PSK1	A2YFB4	#N/A	growth factor activity(GO:0008083)	signal transduction(GO:0007165);cell population proliferation(GO:0008283);cell differentiation(GO:0030154)	extracellular region(GO:0005576)	#N/A
Exon (gmmHiC_scaffold_8G028680.1/gmmHiC_scaffold_8G028680, exon 10 of 10)	importin subunit alpha-1 [Dorcoceras hygrometricum]	#N/A	#N/A	#N/A	#N/A	#N/A	#N/A	#N/A
Promoter (2-3kb)	NAC domain-containing protein 21/22-like	LOC107830161	A0A1S4DI98	#N/A	DNA binding(GO:0003677)	regulation of DNA-templated transcription(GO:0006355)	#N/A	#N/A
Promoter (<=1kb)	Glutathione synthetase, chloroplastic (GSH synthetase) (GSH-S) (Glutathione synthase) (EC 6.3.2.3)	GSH2	P46416	ligase(PC00142)	magnesium ion binding(GO:0000287);glutathione synthase activity(GO:0004363);ATP binding(GO:0005524);protein homodimerization activity(GO:0042803);glutathione binding(GO:0043295)	glutathione biosynthetic process(GO:0006750);response to stress(GO:0006950);response to jasmonic acid(GO:0009753)	cytosol(GO:0005829);chloroplast(GO:0009507);plastid(GO:0009536)	Cysteine and methionine metabolism ;Biosynthesis of cofactors ;Glutione metabolism ;
Promoter (<=1kb)	NAC domain-containing protein	F511_13737	A0A2Z7B3I8	#N/A	#N/A	#N/A	#N/A	#N/A
Promoter (2-3kb)	Activating signal cointegrator 1 complex subunit 2 homolog	ascc2	Q54VC4	#N/A	DNA binding(GO:0003677);ubiquitin binding(GO:0043130)	regulation of DNA-templated transcription(GO:0006355)	#N/A	#N/A
Promoter (2-3kb)	YTH domain-containing family protein	F511_04750	A0A2Z7B210	#N/A	#N/A	#N/A	#N/A	#N/A
Promoter (2-3kb)	Uncharacterized protein	C24_LOCUS12749	A0A5S9XDS7	#N/A	#N/A	#N/A	#N/A	#N/A
Promoter (<=1kb)	F-box domain-containing protein	F511_17227	A0A2Z7B192	#N/A	#N/A	#N/A	#N/A	#N/A
Distal Intergenic	Aluminum-activated malate transporter 4-like	LOC113724795	A0A6P6VNG1	#N/A	#N/A	#N/A	#N/A	#N/A
Distal Intergenic	Fungal-type protein kinase domain-containing protein	F511_38937	A0A2Z7BQQ3	#N/A	#N/A	#N/A	#N/A	#N/A
Distal Intergenic	Uncharacterized protein	F511_32240	A0A2Z7A439	#N/A	#N/A	#N/A	#N/A	#N/A
Distal Intergenic	Knr4/Smi1-like domain-containing protein	F511_11650	A0A2Z7ASE8	#N/A	#N/A	#N/A	#N/A	#N/A
Exon (gmmHiC_scaffold_9G027680.2/gmmHiC_scaffold_9G027680, exon 5 of 11)	#N/A	#N/A	#N/A	#N/A	#N/A	#N/A	#N/A	#N/A
Promoter (1-2kb)	Putative galacturonosyltransferase-like 4	D0Y65_024135	A0A445J0R5	#N/A	#N/A	#N/A	#N/A	#N/A
Promoter (<=1kb)	Probable galacturonosyltransferase-like 1 (EC 2.4.1.-) (Protein GAOLAOZHUANGREN 1) (Protein PARVUS)	GATL1	Q9LN68	glycosyltransferase(PC00111)	glycosyltransferase activity(GO:0016757);polygalacturonate 4-alpha-galacturonosyltransferase activity(GO:0047262)	xylem and phloem pattern formation(GO:0010051);glucuronoxylan biosynthetic process(GO:0010417);multicellular organism reproduction(GO:0032504);pectin biosynthetic process(GO:0045489);leaf development(GO:0048366);cell wall thickening(GO:0052386)	endoplasmic reticulum(GO:0005783);Golgi apparatus(GO:0005794);chloroplast(GO:0009507)	#N/A
Promoter (<=1kb)	Dihydrolipoyllysine-residue succinyltransferase component of 2-oxoglutarate dehydrogenase complex 2, mitochondrial (EC 2.3.1.61) (2-oxoglutarate dehydrogenase complex component E2-2) (OGDC-E2-2) (Dihydrolipoamide succinyltransferase component of 2-oxoglutarate dehydrogenase complex 2) (E2K-2)	At4g26910	Q8H107	transferase(PC00220)	dihydrolipoyllysine-residue succinyltransferase activity(GO:0004149);zinc ion binding(GO:0008270)	tricarboxylic acid cycle(GO:0006099);L-lysine catabolic process to acetyl-CoA via saccharopine(GO:0033512)	mitochondrion(GO:0005739);cytosol(GO:0005829);oxoglutarate dehydrogenase complex(GO:0045252)	Biosynthesis of secondary metabolites ;Carbon metabolism ;Citrate cycle (TCA cycle) ;Lipoic acid metabolism ;Lysine degradation ;
Exon (gmmHiC_scaffold_9G036670.1/gmmHiC_scaffold_9G036670, exon 7 of 11)	Transcription factor MYB3R-1 (Myb-related protein 3R-1) (Plant c-MYB-like protein 1) (Protein PC-MYB1)	MYB3R1	Q9S7G7	#N/A	RNA polymerase II cis-regulatory region sequence-specific DNA binding(GO:0000978);DNA-binding transcription factor activity, RNA polymerase II-specific(GO:0000981);DNA-binding transcription activator activity, RNA polymerase II-specific(GO:0001228);DNA binding(GO:0003677);DNA-binding transcription factor activity(GO:0003700);sequence-specific DNA binding(GO:0043565)	regulation of DNA-templated transcription(GO:0006355);negative regulation of cell population proliferation(GO:0008285);regulation of cytokinesis(GO:0032465);negative regulation of DNA-templated transcription(GO:0045892);positive regulation of DNA-templated transcription(GO:0045893);negative regulation of cellular response to caffeine(GO:1901181)	nucleus(GO:0005634);DRM complex(GO:0070176)	#N/A
Distal Intergenic	Cation efflux protein	Lal_00009708	A0A6A5L425	#N/A	#N/A	#N/A	#N/A	#N/A
Distal Intergenic	NADP-dependent oxidoreductase domain-containing protein	G195_002058	A0A8J4SW93	#N/A	#N/A	#N/A	#N/A	#N/A
Promoter (<=1kb)	glutamate synthase (NADH) (EC 1.4.1.14)	Lal_00002595	A0A6A5L4B3	#N/A	#N/A	#N/A	#N/A	#N/A
Distal Intergenic	hypothetical protein	BHE74_00000610	#N/A	#N/A	#N/A	#N/A	#N/A	#N/A
Distal Intergenic	50S ribosomal protein L33, chloroplastic	PHATRDRAFT_12292	B7FZL2	#N/A	#N/A	#N/A	#N/A	#N/A
Distal Intergenic	Malate dehydrogenase 1, mitochondrial (EC 1.1.1.37) (Mitochondrial MDH1) (mMDH1) (Mitochondrial NAD-dependent malate dehydrogenase 1) (mNAD-MDH 1) (mtNAD-MDH1)	At1g53240	Q9ZP06	dehydrogenase(PC00092)	copper ion binding(GO:0005507);L-malate dehydrogenase activity(GO:0030060)	malate metabolic process(GO:0006108);response to cold(GO:0009409)	nucleus(GO:0005634);cytoplasm(GO:0005737);mitochondrion(GO:0005739);plant-type cell wall(GO:0009505);chloroplast(GO:0009507)	Biosynthesis of secondary metabolites ;Carbon metabolism ;Citrate cycle (TCA cycle) ;Pyruvate metabolism ;Glyoxylate and dicarboxylate metabolism ;Cysteine and methionine metabolism ;Carbon fixation in photosynthetic organisms ;
Promoter (<=1kb)	AAA+ ATPase domain-containing protein	Lal_00032239	A0A6A5L7A7	#N/A	#N/A	#N/A	#N/A	#N/A
Distal Intergenic	Uncharacterized protein LOC107408113	LOC107408113	A0A6P3Z102	#N/A	#N/A	#N/A	#N/A	#N/A
Promoter (<=1kb)	Probable 3-hydroxyisobutyrate dehydrogenase, mitochondrial (HIBADH) (EC 1.1.1.31)	At4g20930	Q9SUC0	dehydrogenase(PC00092)	protein binding(GO:0005515);3-hydroxyisobutyrate dehydrogenase activity(GO:0008442);protein homodimerization activity(GO:0042803);NADP binding(GO:0050661);NAD binding(GO:0051287)	leucine metabolic process(GO:0006551);valine metabolic process(GO:0006573);valine catabolic process(GO:0006574)	mitochondrion(GO:0005739);chloroplast(GO:0009507)	Valine, leucine and isoleucine degradation ;
Promoter (1-2kb)	Glycine cleavage system P protein (EC 1.4.4.2)	Lal_00008733	A0A6A5KVE9	#N/A	#N/A	#N/A	#N/A	#N/A
Distal Intergenic	Monofunctional riboflavin biosynthesis protein RIBA 2, chloroplastic [Includes: 3,4-dihydroxy-2-butanone 4-phosphate synthase (DHBP synthase) (EC 4.1.99.12); Inactive GTP cyclohydrolase-2 (GTP cyclohydrolase II)]	RIBA2	Q6NLQ7	#N/A	#N/A	#N/A	#N/A	Biosynthesis of secondary metabolites ;Biosynthesis of cofactors ;Folate biosynthesis ;
Distal Intergenic	cytokinin riboside 5'-monophosphate phosphoribohydrolase (EC 3.2.2.n1)	Lal_00015688	A0A6A5L3K7	#N/A	#N/A	#N/A	#N/A	#N/A
Distal Intergenic	phosphoribosylaminoimidazole carboxylase (EC 4.1.1.21) (AIR carboxylase)	OSTLU_33376	A4S2A0	#N/A	#N/A	#N/A	#N/A	#N/A
Promoter (1-2kb)	ABC transporter domain-containing protein	Lal_00003817	A0A6A5L5J7	#N/A	#N/A	#N/A	#N/A	#N/A
Distal Intergenic	Proline iminopeptidase (PIP) (EC 3.4.11.5) (Prolyl aminopeptidase)	SOVF_199050	A0A0K9QD85	serine protease(PC00203)	aminopeptidase activity(GO:0004177);peptidase activity(GO:0008233);hydrolase activity(GO:0016787)	proteolysis(GO:0006508)	cytoplasm(GO:0005737)	Oxidative phosphorylation
Distal Intergenic	ABC transporter domain-containing protein	Lal_00030834	A0A6A5L4W4	#N/A	#N/A	#N/A	#N/A	#N/A
Distal Intergenic	3-hydroxy-2-methylbutyryl-CoA dehydrogenase	A4W93_07270	A0A1W6L694	#N/A	#N/A	#N/A	#N/A	Carbon metabolism ;Butanoate metabolism ;
Distal Intergenic	Acetyl-coenzyme A synthetase, chloroplastic/glyoxysomal (EC 6.2.1.1) (Acetate--CoA ligase) (Acetyl-CoA synthetase)	ACS	B9DGD6	ligase(PC00142)	acetate-CoA ligase activity(GO:0003987);AMP binding(GO:0016208)	acetate metabolic process(GO:0006083);acetyl-CoA biosynthetic process(GO:0006085);acetyl-CoA biosynthetic process from acetate(GO:0019427)	cytosol(GO:0005829);chloroplast(GO:0009507);plastid(GO:0009536);chloroplast stroma(GO:0009570)	Biosynthesis of secondary metabolites ;Carbon metabolism ;Pyruvate metabolism ;Glyoxylate and dicarboxylate metabolism ;Glycolysis / Gluconeogenesis ;Propanoate metabolism ;
Distal Intergenic	Histidine kinase/HSP90-like ATPase domain-containing protein	Lal_00001052	A0A6A5L3D9	#N/A	#N/A	#N/A	#N/A	#N/A
Distal Intergenic	phosphopyruvate hydratase (EC 4.2.1.11)	Lal_00013656	A0A6A5L0V2	#N/A	#N/A	#N/A	#N/A	#N/A
Distal Intergenic	ABC transporter domain-containing protein	Lal_00001058	A0A6A5KZZ8	#N/A	#N/A	#N/A	#N/A	ABC transporters
Distal Intergenic	RING-type domain-containing protein	AXG93_509s1360	A0A176WAH3	#N/A	#N/A	#N/A	#N/A	Alanine, aspartate and glutamate metabolism;Biosynthesis of amino acids ;Biosynthesis of secondary metabolites ;
Distal Intergenic	Class V chitinase CHIT5 (LjCHIT5) (EC 3.2.1.14)	CHIT5	A0A1B1J8Z2	#N/A	#N/A	#N/A	#N/A	#N/A
Promoter (<=1kb)	fumarate hydratase (EC 4.2.1.2)	F751_6852	A0A087SDT0	#N/A	#N/A	#N/A	#N/A	#N/A
Distal Intergenic	methenyltetrahydrofolate cyclohydrolase (EC 3.5.4.9)	Lal_00001059	A0A6A5KY06	#N/A	#N/A	#N/A	#N/A	#N/A
Promoter (<=1kb)	Cytochrome c oxidase subunit 1 (EC 7.1.1.9)	AGZ90272.1	U5YEY0	#N/A	#N/A	#N/A	#N/A	Oxidative phosphorylation
Distal Intergenic	Fumarylacetoacetase-like C-terminal domain-containing protein	Lal_00013169	A0A6A5L442	#N/A	#N/A	#N/A	#N/A	#N/A
Distal Intergenic	3-methyl-2-oxobutanoate hydroxymethyltransferase (EC 2.1.2.11)	Lal_00009726	A0A6A5KZY1	#N/A	#N/A	#N/A	#N/A	#N/A
Distal Intergenic	Transketolase-like pyrimidine-binding domain-containing protein	Lal_00003829	A0A6A5L0C6	#N/A	#N/A	#N/A	#N/A	#N/A
Distal Intergenic	BolA-like protein	BRARA_H00028	A0A397YBJ5	#N/A	#N/A	#N/A	#N/A	#N/A
Distal Intergenic	50S ribosomal protein L6	rpl6	B1X4Z4	ribosomal protein(PC00202)	mRNA binding(GO:0003729);structural constituent of ribosome(GO:0003735)	translation(GO:0006412);embryo development ending in seed dormancy(GO:0009793)	extracellular region(GO:0005576);chloroplast(GO:0009507);chloroplast stroma(GO:0009570);chloroplast envelope(GO:0009941)	#N/A
Distal Intergenic	Aspartate semialdehyde dehydrogenase	ASADH	E6ZQ03	#N/A	#N/A	#N/A	#N/A	#N/A
Distal Intergenic	50S ribosomal protein L11	Lal_00015442	A0A6A5L4B9	#N/A	#N/A	#N/A	#N/A	#N/A
Distal Intergenic	Scaffold protein Nfu/NifU N-terminal domain-containing protein	Lal_00010553	A0A6A5L9I2	#N/A	#N/A	#N/A	#N/A	#N/A
Promoter (<=1kb)	Uncharacterized protein	Lal_00037112	A0A6A5KYN4	#N/A	#N/A	#N/A	#N/A	#N/A
Promoter (<=1kb)	ATP-dependent 6-phosphofructokinase (ATP-PFK) (Phosphofructokinase) (EC 2.7.1.11) (Phosphohexokinase)	KAF5453084.1	A0A2I4GHB5	#N/A	#N/A	#N/A	#N/A	Biosynthesis of secondary metabolites ;Carbon metabolism ;Biosynthesis of amino acids ;Glycolysis / Gluconeogenesis ;Pentose phosphate pathway ;RNA degradation ;Fructose and mannose metabolism ;Galactose metabolism;
Distal Intergenic	NADH:ubiquinone oxidoreductase-like 20kDa subunit domain-containing protein	Lal_00007186	A0A6A5LDB2	#N/A	#N/A	#N/A	#N/A	Oxidative phosphorylation
Distal Intergenic	Acetyltransferase component of pyruvate dehydrogenase complex (EC 2.3.1.12)	Lal_00046498	A0A6A5KVL7	#N/A	#N/A	#N/A	#N/A	#N/A
Promoter (2-3kb)	Heat shock protein 70 family	Lal_00010672	A0A6A5L9Y6	#N/A	#N/A	#N/A	#N/A	#N/A
Promoter (<=1kb)	proline--tRNA ligase (EC 6.1.1.15) (Prolyl-tRNA synthetase)	Lal_00015329	A0A6A5LBR1	#N/A	#N/A	#N/A	#N/A	Aminoacyl-tRNA biosynthesis
Promoter (<=1kb)	Isocitrate dehydrogenase [NADP] (EC 1.1.1.42)	Lal_00014201	A0A6A5LDG5	#N/A	#N/A	#N/A	#N/A	Biosynthesis of secondary metabolites ;Carbon metabolism ;Biosynthesis of amino acids ;Citrate cycle (TCA cycle) ;Oxocarboxylic acid metabolism ;Peroxisome - Arabidopsis thaliana ;Glutathione metabolism;
Distal Intergenic	MIP18 family-like domain-containing protein	Lal_00010717	A0A6A5LHT2	#N/A	#N/A	#N/A	#N/A	#N/A
Distal Intergenic	ribulose-phosphate 3-epimerase (EC 5.1.3.1) (Pentose-5-phosphate 3-epimerase)	Lal_00042864	A0A6A5L4P5	#N/A	#N/A	#N/A	#N/A	Biosynthesis of amino acids ;Biosynthesis of secondary metabolites ;Carbon fixation in photosynthetic organisms ;Carbon metabolism ;Pentose and glucuronate interconversions;Pentose phosphate pathway ;
Promoter (<=1kb)	Uncharacterized protein	Lal_00007153	A0A6A5L3D0	#N/A	#N/A	#N/A	#N/A	#N/A
Promoter (<=1kb)	Glyceraldehyde-3-phosphate dehydrogenase (EC 1.2.1.-)	F511_09369	A0A2Z7A1U7	#N/A	#N/A	#N/A	#N/A	#N/A
Distal Intergenic	Putative regulatory protein FmdB Zinc ribbon domain-containing protein	Lal_00041309	A0A6A5LGN0	#N/A	#N/A	#N/A	#N/A	#N/A
Distal Intergenic	Thioredoxin reductase (EC 1.8.1.9)	Lal_00005297	A0A6A5L222	#N/A	#N/A	#N/A	#N/A	#N/A
Promoter (<=1kb)	Large ribosomal subunit protein uL10y (60S acidic ribosomal protein P0-2)	RPP0B	Q42112	ribosomal protein(PC00202)	mRNA binding(GO:0003729);structural constituent of ribosome(GO:0003735);copper ion binding(GO:0005507);large ribosomal subunit rRNA binding(GO:0070180)	ribosomal large subunit assembly(GO:0000027);cytoplasmic translation(GO:0002181);response to zinc ion(GO:0010043);ribosome biogenesis(GO:0042254);response to cadmium ion(GO:0046686)	nucleus(GO:0005634);nucleolus(GO:0005730);cytoplasm(GO:0005737);cytosol(GO:0005829);plasmodesma(GO:0009506);cytosolic large ribosomal subunit(GO:0022625);cytosolic ribosome(GO:0022626)	Ribosome ;
Distal Intergenic	Methylcrotonoyl-CoA carboxylase beta chain, mitochondrial (MCCase subunit beta) (EC 6.4.1.4) (3-methylcrotonyl-CoA carboxylase 2) (3-methylcrotonyl-CoA carboxylase non-biotin-containing subunit) (3-methylcrotonyl-CoA:carbon dioxide ligase subunit beta)	Mccc2	Q3ULD5	ligase(PC00142)	methylcrotonoyl-CoA carboxylase activity(GO:0004485);ligase activity(GO:0016874)	leucine catabolic process(GO:0006552)	mitochondrion(GO:0005739);methylcrotonoyl-CoA carboxylase complex(GO:1905202)	#N/A
Distal Intergenic	GST C-terminal domain-containing protein	Lal_00010569	A0A6A5LEF8	#N/A	#N/A	#N/A	#N/A	#N/A
Distal Intergenic	Glycine cleavage system H protein 1, mitochondrial	XP_023256643.1	P25855	#N/A	#N/A	#N/A	#N/A	Amino sugar and nucleotide sugar metabolism;Biosynthesis of secondary metabolites ;Carbon metabolism ;Glycine, serine and threonine metabolism ;Glyoxylate and dicarboxylate metabolism ;
Promoter (<=1kb)	NADH:quinone oxidoreductase/Mrp antiporter membrane subunit domain-containing protein	Lal_00044881	A0A6A5LF96	#N/A	#N/A	#N/A	#N/A	#N/A
Promoter (<=1kb)	NADH dehydrogenase [ubiquinone] iron-sulfur protein 3 (NADH dehydrogenase subunit 3) (NADH-ubiquinone oxidoreductase chain 3)	Lal_00010374	A0A6A5L9R2	#N/A	#N/A	#N/A	#N/A	#N/A
Distal Intergenic	RNA pyrophosphohydrolase	Lal_00010525	#N/A	#N/A	#N/A	#N/A	#N/A	#N/A
Distal Intergenic	Acetyl-CoA C-acetyltransferase	FH972_027298	A0A5N6LXV6	#N/A	#N/A	#N/A	#N/A	#N/A
Distal Intergenic	Aldehyde dehydrogenase domain-containing protein	BBJ28_00004754	A0A662XY95	#N/A	#N/A	#N/A	#N/A	Biosynthesis of secondary metabolites ;Biosynthesis of cofactors ;Glycolysis / Gluconeogenesis ;Pyruvate metabolism ;Valine, leucine and isoleucine degradation ;Tryptophan metabolism ;Fatty acid degradation;Lysine degradation ;beta-Alanine metabolism;Arginine and proline metabolism;Glycerolipid metabolism;Pantothenate and CoA biosynthesis;Histidine metabolism;Ascorbate and aldarate metabolism ;
Promoter (1-2kb)	UMP kinase (EC 2.7.4.22) (Uridine monophosphate kinase)	MARPO_0056s0074	A0A2R6WUT9	#N/A	#N/A	#N/A	#N/A	#N/A
Distal Intergenic	Ubiquinone biosynthesis O-methyltransferase, mitochondrial (3-demethylubiquinol 3-O-methyltransferase) (EC 2.1.1.64) (Polyprenyldihydroxybenzoate methyltransferase) (EC 2.1.1.114)	Lal_00041235	A0A6A5L8K6	#N/A	#N/A	#N/A	#N/A	Biosynthesis of secondary metabolites ;Biosynthesis of cofactors ;Ubiquinone and other terpenoid-quinone biosynthesis ;
Distal Intergenic	NA	#N/A	#N/A	#N/A	#N/A	#N/A	#N/A	#N/A
Distal Intergenic	Translation initiation factor IF-3	Lal_00037166	A0A6A5KYA1	#N/A	#N/A	#N/A	#N/A	#N/A
Distal Intergenic	ATP-dependent Clp protease ATP-binding subunit ClpX	clpX	A0AI71	protease(PC00190)	ATP binding(GO:0005524);zinc ion binding(GO:0008270);ATP hydrolysis activity(GO:0016887);metal ion binding(GO:0046872);protein dimerization activity(GO:0046983);unfolded protein binding(GO:0051082);ATP-dependent protein folding chaperone(GO:0140662)	protein folding(GO:0006457);proteolysis involved in protein catabolic process(GO:0051603)	mitochondrial matrix(GO:0005759)	#N/A
Distal Intergenic	NAD(P)-binding domain-containing protein	Lal_00014903	A0A6A5LIC1	#N/A	#N/A	#N/A	#N/A	#N/A
Distal Intergenic	(S)-2-hydroxy-acid oxidase (EC 1.1.3.15)	OsI_15533	B8AST1	#N/A	#N/A	#N/A	#N/A	#N/A
Distal Intergenic	threonine--tRNA ligase (EC 6.1.1.3) (Threonyl-tRNA synthetase)	Lal_00005198	A0A6A5L399	#N/A	#N/A	#N/A	#N/A	#N/A
Promoter (<=1kb)	30S ribosomal protein S2, chloroplastic	Lal_00005296	A0A6A5L018	#N/A	#N/A	#N/A	#N/A	#N/A
Distal Intergenic	glycerophosphodiester phosphodiesterase (EC 3.1.4.46)	Lal_00010480	A0A6A5LB63	#N/A	#N/A	#N/A	#N/A	#N/A
Promoter (2-3kb)	tRNA uridine 5-carboxymethylaminomethyl modification enzyme C-terminal subdomain domain-containing protein	Lal_00010704	A0A6A5LBR5	#N/A	#N/A	#N/A	#N/A	#N/A
Promoter (<=1kb)	Imidazoleglycerol-phosphate dehydratase (EC 4.2.1.19)	Lal_00010554	A0A6A5LD65	#N/A	#N/A	#N/A	#N/A	#N/A
Distal Intergenic	2-methoxy-6-polyprenyl-1,4-benzoquinol methylase, mitochondrial (EC 2.1.1.201) (Ubiquinone biosynthesis methyltransferase COQ5)	COQ5	A0A6A5KXT6	methyltransferase(PC00155)	methyltransferase activity(GO:0008168);2-octaprenyl-6-methoxy-1,4-benzoquinone methylase activity(GO:0043333)	ubiquinone biosynthetic process(GO:0006744)	mitochondrion(GO:0005739)	#N/A
Distal Intergenic	acetylornithine transaminase (EC 2.6.1.11)	Lal_00010715	A0A6A5LEC6	#N/A	#N/A	#N/A	#N/A	#N/A
Promoter (<=1kb)	Electron transfer flavoprotein subunit beta (Beta-ETF)	Lal_00015434	A0A6A5L2Y8	#N/A	#N/A	#N/A	#N/A	#N/A
Distal Intergenic	#N/A	#N/A	#N/A	#N/A	#N/A	#N/A	#N/A	#N/A
Promoter (<=1kb)	Elongation factor G, chloroplastic (cEF-G)	CBR_g17093	A0A388KUX8	#N/A	#N/A	#N/A	#N/A	#N/A
Distal Intergenic	serine O-acetyltransferase (EC 2.3.1.30)	Lal_00010683	A0A6A5LEA0	#N/A	#N/A	#N/A	#N/A	#N/A
Distal Intergenic	RNA polymerase sigma-70 domain-containing protein	Lal_00005182	A0A6A5KZP2	#N/A	#N/A	#N/A	#N/A	#N/A
Promoter (<=1kb)	carbamoyl-phosphate synthase (glutamine-hydrolyzing) (EC 6.3.5.5) (Carbamoyl-phosphate synthetase ammonia chain)	Lal_00005197	A0A6A5KT96	#N/A	#N/A	#N/A	#N/A	#N/A
Promoter (<=1kb)	Cytochrome b (EC 7.1.1.8) (Rieske iron-sulfur protein) (Ubiquinol-cytochrome c reductase iron-sulfur subunit)	Lal_00010457	A0A6A5L9Y2	#N/A	#N/A	#N/A	#N/A	Oxidative phosphorylation ;
Promoter (<=1kb)	formate--tetrahydrofolate ligase (EC 6.3.4.3)	CHC_T00009198001	R7QEH6	#N/A	#N/A	#N/A	#N/A	#N/A
Promoter (2-3kb)	Phosphoglycerate kinase (EC 2.7.2.3)	Lal_00046448	A0A6A5L4H9	#N/A	#N/A	#N/A	#N/A	Biosynthesis of amino acids ;Biosynthesis of secondary metabolites ;Carbon fixation in photosynthetic organisms ;Carbon metabolism ;Glycolysis / Gluconeogenesis ;
Distal Intergenic	D-isomer specific 2-hydroxyacid dehydrogenase NAD-binding domain-containing protein	Lal_00014228	A0A6A5LAG6	#N/A	#N/A	#N/A	#N/A	#N/A
Distal Intergenic	Cytochrome c domain-containing protein	C4D60_Mb11t17200	A0A4S8J4Q7	#N/A	#N/A	#N/A	#N/A	#N/A
Distal Intergenic	Succinate--CoA ligase [ADP-forming] subunit alpha, mitochondrial (EC 6.2.1.5) (Succinyl-CoA synthetase subunit alpha) (SCS-alpha)	Lal_00046495	A0A6A5KRT9	#N/A	#N/A	#N/A	#N/A	#N/A
Promoter (1-2kb)	Uncharacterized protein	Lal_00005084	A0A6A5KYX1	#N/A	#N/A	#N/A	#N/A	#N/A
Distal Intergenic	Tr-type G domain-containing protein	Lal_00010721	A0A6A5LAM2	#N/A	#N/A	#N/A	#N/A	#N/A
Distal Intergenic	ATP-dependent Clp protease proteolytic subunit	Lal_00030894	A0A6A5L262	#N/A	#N/A	#N/A	#N/A	#N/A
Promoter (1-2kb)	#N/A	#N/A	#N/A	#N/A	#N/A	#N/A	#N/A	#N/A
Distal Intergenic	superoxide dismutase (EC 1.15.1.1)	Lal_00014218	A0A6A5LCY9	#N/A	#N/A	#N/A	#N/A	Peroxisome - Arabidopsis thaliana
Promoter (<=1kb)	ABC transporter domain-containing protein	Lal_00046466	A0A6A5KYB5	#N/A	#N/A	#N/A	#N/A	ABC transporters
Distal Intergenic	Enoyl reductase (ER) domain-containing protein	Lal_00005181	A0A6A5L1J8	#N/A	#N/A	#N/A	#N/A	#N/A
Distal Intergenic	Acetyltransferase component of pyruvate dehydrogenase complex (EC 2.3.1.12)	Lal_00046498	A0A6A5KVL7	#N/A	#N/A	#N/A	#N/A	Biosynthesis of secondary metabolites ;Carbon metabolism ;Citrate cycle (TCA cycle) ;Oxocarboxylic acid metabolism ;Glycolysis / Gluconeogenesis ;Pyruvate metabolism ;Amino sugar and nucleotide sugar metabolism;
Promoter (1-2kb)	Citrate synthase	Lal_00044875	A0A6A5L8G0	#N/A	#N/A	#N/A	#N/A	#N/A
Distal Intergenic	S-adenosylmethionine synthase (EC 2.5.1.6)	Lal_00014229	A0A6A5LCZ9	#N/A	#N/A	#N/A	#N/A	Biosynthesis of secondary metabolites ;Biosynthesis of amino acids ;Biosynthesis of various plant secondary metabolitesbiosynthesis;Biosynthesis of cofactors ;Cysteine and methionine metabolism;
Exon (gmmHiC_scaffold_1G000060.1/gmmHiC_scaffold_1G000060, exon 2 of 3)	glutamate synthase (NADH) (EC 1.4.1.14)	Lal_00046869	A0A6A5L634	#N/A	#N/A	#N/A	#N/A	Biosynthesis of secondary metabolites ;Biosynthesis of amino acids ;Alanine, aspartate and glutamate metabolism;Nitrogen metabolism ;
Distal Intergenic	Delphilin-like	F511_32421	A0A2Z7ADR8	#N/A	#N/A	#N/A	#N/A	#N/A
Promoter (2-3kb)	pectinesterase (EC 3.1.1.11)	F511_04934	A0A2Z7BRZ1	#N/A	#N/A	#N/A	#N/A	#N/A
Promoter (<=1kb)	30S ribosomal protein S8, chloroplastic	rps8	G9FCI2	ribosomal protein(PC00202)	structural constituent of ribosome(GO:0003735)	translation(GO:0006412)	plastid small ribosomal subunit(GO:0000312);chloroplast(GO:0009507);plastid(GO:0009536);chloroplast stroma(GO:0009570);chloroplast envelope(GO:0009941)	#N/A
Promoter (<=1kb)	Probable S-adenosylmethionine-dependent methyltransferase At5g38780 (EC 2.1.1.-)	At5g38780	Q9FKR0	methyltransferase(PC00155)	S-adenosylmethionine-dependent methyltransferase activity(GO:0008757)	methylation(GO:0032259)	chloroplast(GO:0009507)	#N/A
Distal Intergenic	Protein kinase domain-containing protein	F511_05546	A0A2Z7CEA3	#N/A	#N/A	#N/A	#N/A	#N/A
Distal Intergenic	Gibberellin 2-beta-dioxygenase 1 (EC 1.14.11.13) (GA 2-oxidase 1) (Gibberellin 2-beta-hydroxylase 1) (Gibberellin 2-oxidase 1)	GA2OX1	Q8LEA2	oxygenase(PC00177)	C-19 gibberellin 2-beta-dioxygenase activity(GO:0052634)	response to light stimulus(GO:0009416);gibberellin biosynthetic process(GO:0009686);gibberellin catabolic process(GO:0045487)	#N/A	Biosynthesis of secondary metabolites ;Diterpenoid biosynthesis ;
Distal Intergenic	Thiolase N-terminal domain-containing protein	Lal_00008387	A0A6A5L1I1	#N/A	#N/A	#N/A	#N/A	Biosynthesis of unsaturated fatty acids ;alpha-Linolenic acid metabolism ;Biosynthesis of secondary metabolites ;Fatty acid degradation;Fatty acid metabolism ;Peroxisome - Arabidopsis thaliana ;Valine, leucine and isoleucine degradation ;
Distal Intergenic	Glutamyl-tRNA(Gln) amidotransferase subunit A, mitochondrial (Glu-AdT subunit A) (EC 6.3.5.7)	PCC_0233	B1X413	#N/A	#N/A	#N/A	#N/A	#N/A
Promoter (1-2kb)	Alanine--tRNA ligase (EC 6.1.1.7) (Alanyl-tRNA synthetase) (AlaRS)	CHLRE_08g368900v5	A0A2K3DH17	aminoacyl-tRNA synthetase(PC00047)	tRNA binding(GO:0000049);nucleotide binding(GO:0000166);aminoacyl-tRNA editing activity(GO:0002161);nucleic acid binding(GO:0003676);RNA binding(GO:0003723);aminoacyl-tRNA ligase activity(GO:0004812);alanine-tRNA ligase activity(GO:0004813);ATP binding(GO:0005524);zinc ion binding(GO:0008270);amino acid binding(GO:0016597);ligase activity(GO:0016874);metal ion binding(GO:0046872)	tRNA modification(GO:0006400);translation(GO:0006412);alanyl-tRNA aminoacylation(GO:0006419);tRNA aminoacylation(GO:0043039);mitochondrial alanyl-tRNA aminoacylation(GO:0070143);aminoacyl-tRNA metabolism involved in translational fidelity(GO:0106074)	cytoplasm(GO:0005737);mitochondrion(GO:0005739);cytosol(GO:0005829)	#N/A
Distal Intergenic	Uncharacterized protein	Lal_00014991	A0A6A5LBE5	#N/A	#N/A	#N/A	#N/A	#N/A
Distal Intergenic	50S ribosomal protein L27, chloroplastic	rpl27	W0S1P7	ribosomal protein(PC00202)	mRNA binding(GO:0003729);structural constituent of ribosome(GO:0003735)	DNA-templated transcription(GO:0006351);translation(GO:0006412);response to radiation(GO:0009314)	chloroplast(GO:0009507);plastid(GO:0009536);chloroplast stroma(GO:0009570);thylakoid(GO:0009579);chloroplast envelope(GO:0009941)	#N/A
Distal Intergenic	RNA helicase (EC 3.6.4.13)	Lal_00008801	A0A6A5KVA7	#N/A	#N/A	#N/A	#N/A	RNA degradation
Distal Intergenic	NADPH-dependent oxidoreductase 2-alkenal reductase (AtAER) (EC 1.3.1.-) (EC 1.3.1.74) (NADP-dependent alkenal double bond reductase P1) (DBR1) (NADPH-azodicarbonyl/quinone reductase) (NADPH:2-alkenal/one alpha,beta-hydrogenase) (ALH) (P1-zeta-crystallin protein) (P1-ZCr)	AER	Q39172	reductase(PC00198)	2-alkenal reductase [NAD(P)+] activity(GO:0032440)	response to oxidative stress(GO:0006979)	nucleus(GO:0005634);cytoplasm(GO:0005737);cytosol(GO:0005829);plastid(GO:0009536)	#N/A
Promoter (<=1kb)	predicted protein [Hordeum vulgare subsp. vulgare]	#N/A	#N/A	#N/A	#N/A	#N/A	#N/A	#N/A
Promoter (1-2kb)	Trifunctional purine biosynthetic protein adenosine-3-like isoform X2	LOC108509422	A0A6J0J5Y9	#N/A	#N/A	#N/A	#N/A	#N/A
Distal Intergenic	Adenosylhomocysteinase (EC 3.13.2.1)	PNW85814.1	A8IXE0	#N/A	#N/A	#N/A	#N/A	Cysteine and methionine metabolism
Distal Intergenic	ATP synthase subunit beta (EC 7.1.2.2)	atpB	A0A1C9CE46	ATP synthase(PC00002)	mRNA binding(GO:0003729);zinc ion binding(GO:0008270);proton transmembrane transporter activity(GO:0015078);proton-transporting ATP synthase activity, rotational mechanism(GO:0046933);proton-transporting ATPase activity, rotational mechanism(GO:0046961)	response to cold(GO:0009409);proton motive force-driven ATP synthesis(GO:0015986);proton motive force-driven mitochondrial ATP synthesis(GO:0042776);defense response to fungus(GO:0050832)	mitochondrial proton-transporting ATP synthase complex(GO:0005753);mitochondrial proton-transporting ATP synthase, catalytic core(GO:0005754);plant-type cell wall(GO:0009505);chloroplast(GO:0009507);chloroplast thylakoid(GO:0009534);chloroplast thylakoid membrane(GO:0009535);plastid(GO:0009536);chloroplast ATP synthase complex(GO:0009544);chloroplast stroma(GO:0009570);thylakoid(GO:0009579);plast…	#N/A
Promoter (<=1kb)	S-(hydroxymethyl)glutathione dehydrogenase (EC 1.1.1.284)	Lal_00008820	A0A6A5KVP4	#N/A	#N/A	#N/A	#N/A	#N/A
Distal Intergenic	glutamate synthase (NADH) (EC 1.4.1.14)	Lal_00046869	A0A6A5L634	#N/A	#N/A	#N/A	#N/A	Biosynthesis of secondary metabolites ;Biosynthesis of amino acids ;Alanine, aspartate and glutamate metabolism;Nitrogen metabolism ;
Distal Intergenic	Cysteine synthase (EC 2.5.1.47)	Rsub_01080	A0A2V0NLQ4	#N/A	#N/A	#N/A	#N/A	#N/A
Distal Intergenic	Alanine--tRNA ligase (EC 6.1.1.7) (Alanyl-tRNA synthetase) (AlaRS)	Lal_00037075	A0A6A5KRL2	#N/A	#N/A	#N/A	#N/A	Aminoacyl-tRNA biosynthesis
Promoter (<=1kb)	Methylcrotonoyl-CoA carboxylase subunit alpha, mitochondrial	Lal_00006936	A0A6A5KYC4	#N/A	#N/A	#N/A	#N/A	#N/A
Distal Intergenic	methenyltetrahydrofolate cyclohydrolase (EC 3.5.4.9)	OSTLU_16077	A4RZZ1	#N/A	#N/A	#N/A	#N/A	#N/A
Distal Intergenic	proline--tRNA ligase (EC 6.1.1.15) (Prolyl-tRNA synthetase)	Lal_00015329	A0A6A5LBR1	#N/A	#N/A	#N/A	#N/A	#N/A
Distal Intergenic	aspartate-semialdehyde dehydrogenase (EC 1.2.1.11)	OsI_13624	B8AK88	#N/A	#N/A	#N/A	#N/A	#N/A
Distal Intergenic	Putative iron-suflur protein required for NADH dehydrogenase	KFL_014670010	A0A1Y1IYF8	#N/A	#N/A	#N/A	#N/A	#N/A
Distal Intergenic	Uracil-DNA glycosylase (UDG) (EC 3.2.2.27)	GPECTOR_9g704	A0A150GS13	#N/A	#N/A	#N/A	#N/A	#N/A
Distal Intergenic	Uncharacterized protein LOC112490226	LOC112490226	A0A6P6FV82	#N/A	#N/A	#N/A	#N/A	#N/A
Distal Intergenic	MGS-like domain-containing protein	Lal_00010421	A0A6A5LDJ7	#N/A	#N/A	#N/A	#N/A	#N/A
Promoter (1-2kb)	DNA gyrase subunit B (EC 5.6.2.2)	Lal_00010606	A0A6A5LBH7	#N/A	#N/A	#N/A	#N/A	#N/A
Promoter (<=1kb)	Succinate dehydrogenase [ubiquinone] flavoprotein subunit, mitochondrial (EC 1.3.5.1)	Lal_00041171	A0A6A5L5F7	#N/A	#N/A	#N/A	#N/A	#N/A
Promoter (<=1kb)	ATP synthase subunit beta (EC 7.1.2.2)	Lal_00005292	A0A6A5L3I6	#N/A	#N/A	#N/A	#N/A	Oxidative phosphorylation
Promoter (<=1kb)	Uncharacterized protein	Lal_00005084	A0A6A5KYX1	#N/A	#N/A	#N/A	#N/A	#N/A
Distal Intergenic	DNA-directed RNA polymerase subunit beta (EC 2.7.7.6)	Lal_00014223	A0A6A5L576	#N/A	#N/A	#N/A	#N/A	#N/A
Distal Intergenic	Acetyl-coenzyme A synthetase, chloroplastic/glyoxysomal (EC 6.2.1.1) (Acetate--CoA ligase) (Acetyl-CoA synthetase)	ACS	B9DGD6	ligase(PC00142)	acetate-CoA ligase activity(GO:0003987);AMP binding(GO:0016208)	acetate metabolic process(GO:0006083);acetyl-CoA biosynthetic process(GO:0006085);acetyl-CoA biosynthetic process from acetate(GO:0019427)	cytosol(GO:0005829);chloroplast(GO:0009507);plastid(GO:0009536);chloroplast stroma(GO:0009570)	Biosynthesis of secondary metabolites ;Carbon metabolism ;Glycolysis / Gluconeogenesis ;Glyoxylate and dicarboxylate metabolism ;Propanoate metabolism ;Pyruvate metabolism ;
Distal Intergenic	Peroxisomal (S)-2-hydroxyacid oxidase GLO4 (EC 1.1.3.15) (Glycolate oxidase 4) (AtGLO4) (GOX 4) (lHAOX1)	GLO4	Q9LJH5	oxidoreductase(PC00176)	(S)-2-hydroxy-acid oxidase activity(GO:0003973);FMN binding(GO:0010181)	fatty acid metabolic process(GO:0006631);defense response to bacterium(GO:0042742);hydrogen peroxide biosynthetic process(GO:0050665)	cytoplasm(GO:0005737);peroxisome(GO:0005777)	Biosynthesis of secondary metabolites ;Carbon metabolism ;Peroxisome ;Glyoxylate and dicarboxylate metabolism ;
Distal Intergenic	Alanine--tRNA ligase (EC 6.1.1.7) (Alanyl-tRNA synthetase) (AlaRS)	Lal_00014272	A0A6A5L911	#N/A	#N/A	#N/A	#N/A	#N/A
Promoter (1-2kb)	Propionyl-CoA carboxylase	Lal_00014222	A0A6A5LDI3	#N/A	#N/A	#N/A	#N/A	#N/A
Distal Intergenic	Cytokinin riboside 5'-monophosphate phosphoribohydrolase	G195_005417	A0A8J4S9M3	#N/A	#N/A	#N/A	#N/A	#N/A
Distal Intergenic	Uncharacterized protein LOC105178717	LOC105178717	A0A6I9UGF1	#N/A	#N/A	#N/A	#N/A	#N/A
Distal Intergenic	Uncharacterized protein LOC105178717	LOC105178717	A0A6I9UGF1	#N/A	#N/A	#N/A	#N/A	#N/A
Distal Intergenic	Uncharacterized protein	F511_28984	A0A2Z7D518	#N/A	#N/A	#N/A	#N/A	#N/A
Distal Intergenic	Nitrile-specifier protein 2 (AtNSP2) (EC 4.8.1.5) (Jacalin-related lectin 21)	NSP2	O49326	#N/A	#N/A	#N/A	#N/A	Plant hormone signal transduction
Distal Intergenic	L-type lectin-domain containing receptor kinase IX.1 (LecRK-IX.1) (EC 2.7.11.1)	LECRK91	Q9LXA5	#N/A	protein serine/threonine kinase activity(GO:0004674);protein binding(GO:0005515);kinase activity(GO:0016301)	defense response to oomycetes(GO:0002229);protein phosphorylation(GO:0006468);plant-type hypersensitive response(GO:0009626)	extracellular region(GO:0005576);plasma membrane(GO:0005886)	#N/A
Intron (gmmHiC_scaffold_3G017680.1/gmmHiC_scaffold_3G017680, intron 9 of 10)	SNF1-related protein kinase catalytic subunit alpha KIN10 (AKIN10) (EC 2.7.11.1) (AKIN alpha-2) (AKINalpha2) (SNF1-related kinase 1.1) (SnRK1.1)	KIN10	Q38997	non-receptor serine/threonine protein kinase(PC00167)	protein kinase activity(GO:0004672);protein serine/threonine kinase activity(GO:0004674);protein binding(GO:0005515);kinase activity(GO:0016301);kinase binding(GO:0019900);phosphatase binding(GO:0019902)	response to hypoxia(GO:0001666);developmental process involved in reproduction(GO:0003006);starch metabolic process(GO:0005982);protein phosphorylation(GO:0006468);response to oxidative stress(GO:0006979);detection of nutrient(GO:0009594);response to herbicide(GO:0009635);abscisic acid-activated signaling pathway(GO:0009738);response to glucose(GO:0009749);positive regulation of abscisic acid-act…	nuclear ubiquitin ligase complex(GO:0000152);nucleus(GO:0005634);cytoplasm(GO:0005737);Golgi apparatus(GO:0005794);cytosol(GO:0005829);chloroplast(GO:0009507)	#N/A
Distal Intergenic	Probable transcriptional regulator RABBIT EARS	RBE	Q9LHS9	#N/A	DNA-binding transcription factor activity(GO:0003700)	regulation of DNA-templated transcription(GO:0006355);response to cold(GO:0009409);regulation of meristem structural organization(GO:0009934);petal development(GO:0048441)	nucleus(GO:0005634)	Protein export
Promoter (1-2kb)	Replication protein A 70 kDa DNA-binding subunit B (AtRPA70B) (AtRPA1-5) (Replication factor A protein 1B) (Replication protein A 1B) (AtRPA1B)	RPA1B	Q9SD82	DNA metabolism protein(PC00009)	damaged DNA binding(GO:0003684);single-stranded telomeric DNA binding(GO:0043047)	double-strand break repair via homologous recombination(GO:0000724);DNA repair(GO:0006281);nucleotide-excision repair(GO:0006289);telomere maintenance via telomerase(GO:0007004);response to UV-B(GO:0010224);meiotic cell cycle(GO:0051321)	nucleus(GO:0005634);DNA replication factor A complex(GO:0005662)	Nucleotide excision repair ;
Promoter (<=1kb)	Dihydrolipoyllysine-residue acetyltransferase component 3 of pyruvate dehydrogenase complex, mitochondrial (EC 2.3.1.12) (Dihydrolipoamide S-acetyltransferase component 3 of pyruvate dehydrogenase complex) (Pyruvate dehydrogenase complex component E2 3) (PDC-E2 3) (PDCE2 3)	At1g54220	Q5M729	acetyltransferase(PC00038)	dihydrolipoyllysine-residue acetyltransferase activity(GO:0004742);acetyltransferase activity(GO:0016407);lipoic acid binding(GO:0031405)	acetyl-CoA biosynthetic process from pyruvate(GO:0006086);macromolecule biosynthetic process(GO:0009059)	nucleus(GO:0005634);cytoplasm(GO:0005737);mitochondrion(GO:0005739);pyruvate dehydrogenase complex(GO:0045254)	Biosynthesis of secondary metabolites ;Carbon metabolism ;Citrate cycle (TCA cycle) ;Pyruvate metabolism ;Glycolysis / Gluconeogenesis ;Lipoic acid metabolism ;
Promoter (<=1kb)	Beta-glucosidase 44 (AtBGLU44) (EC 3.2.1.21)	BGLU44	Q9LV33	glycosidase(PC00110)	beta-mannosidase activity(GO:0004567);beta-glucosidase activity(GO:0008422);amygdalin beta-glucosidase activity(GO:0047668);cellobiose glucosidase activity(GO:0080079);4-methylumbelliferyl-beta-D-glucopyranoside beta-glucosidase activity(GO:0080081);esculin beta-glucosidase activity(GO:0080082);beta-gentiobiose beta-glucosidase activity(GO:0080083);scopolin beta-glucosidase activity(GO:0102483)	carbohydrate metabolic process(GO:0005975);sulfur compound metabolic process(GO:0006790);response to inorganic substance(GO:0010035);carboxylic acid metabolic process(GO:0019752);response to lipid(GO:0033993);cellular lipid metabolic process(GO:0044255)	plant-type cell wall(GO:0009505);chloroplast(GO:0009507);cytosolic ribosome(GO:0022626)	#N/A
Promoter (1-2kb)	36.4 kDa proline-rich protein	LOC107819905	A0A1S4CKM6	#N/A	#N/A	#N/A	#N/A	#N/A
Promoter (1-2kb)	Uncharacterized protein	F511_07699	A0A2Z7CR27	#N/A	#N/A	#N/A	#N/A	#N/A
Promoter (2-3kb)	Germin-like protein	F511_03849	A0A2Z7BRZ9	#N/A	#N/A	#N/A	#N/A	#N/A
Distal Intergenic	Ribosomal protein L23/L25 N-terminal domain-containing protein	F511_04364	A0A2Z7BKN5	#N/A	#N/A	#N/A	#N/A	#N/A
Distal Intergenic	Sodium transporter HKT1-like	F511_36579	A0A2Z7CCH1	#N/A	#N/A	#N/A	#N/A	#N/A
Distal Intergenic	HECT-type E3 ubiquitin transferase (EC 2.3.2.26)	F511_37571	A0A2Z7DJ99	#N/A	#N/A	#N/A	#N/A	#N/A
Distal Intergenic	Uncharacterized protein	F511_17663	A0A2Z7AJU7	#N/A	#N/A	#N/A	#N/A	#N/A
Distal Intergenic	HAT C-terminal dimerisation domain-containing protein	F511_37874	A0A2Z7ACC7	#N/A	#N/A	#N/A	#N/A	#N/A
Promoter (<=1kb)	Uncharacterized protein ycf68	BVC80_4285g1	A0A200Q5G5	#N/A	#N/A	#N/A	#N/A	#N/A
Distal Intergenic	C2H2-type domain-containing protein	F511_06558	A0A2Z7AKF4	#N/A	#N/A	#N/A	#N/A	#N/A
Promoter (1-2kb)	Uncharacterized protein	F511_03665	A0A2Z7BDF3	#N/A	#N/A	#N/A	#N/A	#N/A
Promoter (2-3kb)	UBC core domain-containing protein	F511_11278	A0A2Z7AZ43	#N/A	#N/A	#N/A	#N/A	#N/A
Intron (gmmHiC_scaffold_9G022430.1/gmmHiC_scaffold_9G022430, intron 7 of 12)	DNA-repair complementing XP-A cell	FGLOB1_976	A0A8H5YW08	#N/A	#N/A	#N/A	#N/A	#N/A
Distal Intergenic	PHD finger protein ALFIN-LIKE 7 (Protein AL7)	AL7	Q8LA16	DNA metabolism protein(PC00009)	transcription cis-regulatory region binding(GO:0000976);transcription coregulator activity(GO:0003712);methylated histone binding(GO:0035064)	regulation of DNA-templated transcription(GO:0006355);regulation of gene expression(GO:0010468);RNA metabolic process(GO:0016070);leaf development(GO:0048366);meristem development(GO:0048507);regulation of developmental process(GO:0050793)	nucleus(GO:0005634)	#N/A
Distal Intergenic	Uncharacterized protein	F511_17126	A0A2Z7CR37	#N/A	#N/A	#N/A	#N/A	#N/A
Promoter (1-2kb)	Clp R domain-containing protein	Lal_00041351	A0A6A5L8P5	#N/A	#N/A	#N/A	#N/A	#N/A
Distal Intergenic	Dromyosuppressin (TDVDHVFLRFamide)	MS	P61849	transferase(PC00220)	catalytic activity(GO:0003824);malate synthase activity(GO:0004474);transferase activity(GO:0016740)	glyoxylate cycle(GO:0006097);tricarboxylic acid cycle(GO:0006099)	cytoplasm(GO:0005737);peroxisome(GO:0005777);glyoxysome(GO:0009514)	#N/A
Distal Intergenic	Citramalyl-CoA lyase, mitochondrial (EC 4.1.3.25) ((3S)-malyl-CoA thioesterase) (EC 3.1.2.30) (Beta-methylmalate synthase) (EC 2.3.3.-) (Citrate lyase subunit beta-like protein, mitochondrial) (Citrate lyase beta-like) (Malate synthase) (EC 2.3.3.9)	CLYBL	Q5I0K3	lyase(PC00144)	catalytic activity(GO:0003824);metal ion binding(GO:0046872);(S)-citramalyl-CoA lyase activity(GO:0047777)	regulation of cobalamin metabolic process(GO:0106064)	#N/A	Biosynthesis of secondary metabolites ;Carbon metabolism ;Glyoxylate and dicarboxylate metabolism ;Pyruvate metabolism ;
Distal Intergenic	Fumarylacetoacetase (EC 3.7.1.2) (Fumarylacetoacetate hydrolase) (AtFAH) (Protein SHORT-DAY SENSITIVE CELL DEATH 1)	FAH	Q8RW90	#N/A	fumarylacetoacetase activity(GO:0004334)	L-phenylalanine catabolic process(GO:0006559);tyrosine catabolic process(GO:0006572);homogentisate catabolic process(GO:1902000)	extracellular region(GO:0005576);cytosol(GO:0005829)	Biosynthesis of cofactors ;
Promoter (<=1kb)	hypothetical protein BHE74_00001453 [Ensete ventricosum]	#N/A	#N/A	#N/A	#N/A	#N/A	#N/A	#N/A
Distal Intergenic	Tyrosine--tRNA ligase (EC 6.1.1.1) (Tyrosyl-tRNA synthetase)	Ae201684_010409	A0A6G0WYB5	#N/A	#N/A	#N/A	#N/A	Aminoacyl-tRNA biosynthesis
Promoter (1-2kb)	Oxysterol-binding protein-related protein 3C-like isoform X2	LOC107774560	A0A1S3YBM8	transfer/carrier protein(PC00219)	lipid binding(GO:0008289);sterol transporter activity(GO:0015248);sterol binding(GO:0032934)	sterol transport(GO:0015918)	cytosol(GO:0005829);membrane(GO:0016020);intracellular membrane-bounded organelle(GO:0043231)	#N/A
Distal Intergenic	Dehydrodolichyl diphosphate synthase 1 (Dedol-PP synthase 1) (EC 2.5.1.87) (Ditrans,polycis-polyprenyl diphosphate synthase ((2E,6E)-farnesyl diphosphate specific) 1)	DPS	O80458	acyltransferase(PC00042)	polyprenyltransferase activity(GO:0002094);dehydrodolichyl diphosphate synthase activity(GO:0045547)	protein glycosylation(GO:0006486);response to cold(GO:0009409);plastid membrane organization(GO:0009668);polyprenol biosynthetic process(GO:0016094);dolichol biosynthetic process(GO:0019408)	endoplasmic reticulum(GO:0005783);chloroplast stroma(GO:0009570)	Oxidative phosphorylation ;
Distal Intergenic	proline--tRNA ligase (EC 6.1.1.15) (Prolyl-tRNA synthetase)	CEUSTIGMA_g17.t1	A0A250WP52	#N/A	#N/A	#N/A	#N/A	Aminoacyl-tRNA biosynthesis
Distal Intergenic	J domain-containing protein	F0562_009931	A0A5J5A0N6	#N/A	#N/A	#N/A	#N/A	#N/A
Promoter (2-3kb)	Peptide chain release factor PrfB1, chloroplastic-like isoform X2	LOC108814610	A0A6J0K5J0	#N/A	#N/A	#N/A	#N/A	#N/A
Promoter (1-2kb)	4-coumarate--CoA ligase (EC 6.2.1.12)	EJB05_51018	A0A5J9SWU6	#N/A	#N/A	#N/A	#N/A	Biosynthesis of secondary metabolites ;Phenylpropanoid biosynthesis;Ubiquinone and other terpenoid-quinone biosynthesis ;
Distal Intergenic	methenyltetrahydrofolate cyclohydrolase (EC 3.5.4.9)	Lal_00014875	A0A6A5LCA9	#N/A	#N/A	#N/A	#N/A	#N/A
Distal Intergenic	GMP synthase [glutamine-hydrolyzing] (EC 6.3.5.2) (Glutamine amidotransferase)	Lal_00006925	A0A6A5L3U4	#N/A	#N/A	#N/A	#N/A	Nucleotide metabolism;Purine metabolism;
Promoter (<=1kb)	50S ribosomal protein L7/L12	Lal_00044909	A0A6A5LC48	#N/A	#N/A	#N/A	#N/A	#N/A
Promoter (<=1kb)	50S ribosomal protein L11	CHLNCDRAFT_49066	E1ZMN5	#N/A	#N/A	#N/A	#N/A	#N/A
Distal Intergenic	Peptidase M20 dimerisation domain-containing protein	G195_001347	A0A8J4WBE2	#N/A	#N/A	#N/A	#N/A	#N/A
Distal Intergenic	Beta-glucosidase (EC 3.2.1.21)	Lal_00014305	A0A6A5L847	#N/A	#N/A	#N/A	#N/A	Biosynthesis of secondary metabolites ;Biosynthesis of various plant secondary metabolitesbiosynthesis;Cyanoamino acid metabolism;Starch and sucrose metabolism;
Distal Intergenic	Peptidyl-prolyl cis-trans isomerase (PPIase) (EC 5.2.1.8)	AQUCO_01300558v1	A0A2G5E2A1	#N/A	#N/A	#N/A	#N/A	#N/A
Promoter (1-2kb)	Citrate synthase (EC 2.3.3.16)	EFJ38926.1	D8UMX3	#N/A	#N/A	#N/A	#N/A	Biosynthesis of amino acids ;Biosynthesis of secondary metabolites ;Carbon metabolism ;Citrate cycle (TCA cycle) ;Glyoxylate and dicarboxylate metabolism ;Oxocarboxylic acid metabolism ;
Promoter (1-2kb)	tyrosine binding protein [Paulinella longichromatophora]	#N/A	#N/A	#N/A	#N/A	#N/A	#N/A	#N/A
Distal Intergenic	Cation efflux protein	Lal_00009708	A0A6A5L425	#N/A	#N/A	#N/A	#N/A	#N/A
Distal Intergenic	Phospho-2-dehydro-3-deoxyheptonate aldolase (EC 2.5.1.54)	Lal_00046489	A0A6A5L0C5	#N/A	#N/A	#N/A	#N/A	Biosynthesis of amino acids ;Biosynthesis of secondary metabolites ;Phenylalanine, tyrosine and tryptophan biosynthesis;
Promoter (<=1kb)	Dihydrolipoyl dehydrogenase 2, chloroplastic (ptLPD2) (EC 1.8.1.4) (Dihydrolipoamide dehydrogenase 2) (Protein LIPOAMIDE DEHYDROGENASE 2) (Pyruvate dehydrogenase complex E3 subunit 2) (E3-2) (PDC-E3 2)	PNR45446.1	F4JLP5	#N/A	#N/A	#N/A	#N/A	Biosynthesis of secondary metabolites ;Carbon metabolism ;Biosynthesis of cofactors ;Citrate cycle (TCA cycle) ;Oxocarboxylic acid metabolism ;Glycolysis / Gluconeogenesis ;Pyruvate metabolism ;Glyoxylate and dicarboxylate metabolism ;Amino sugar and nucleotide sugar metabolism;Valine, leucine and isoleucine degradation ;Tryptophan metabolism ;Lysine degradation ;Glycine, serine and threonine met…
Distal Intergenic	GroES-like zinc-binding alcohol dehydrogenase family protein	At5g61510	A0A1P8B9R5	oxidoreductase(PC00176)	NADPH:quinone reductase activity(GO:0003960);NADPH binding(GO:0070402)	response to high light intensity(GO:0009644);cell differentiation(GO:0030154)	cytosol(GO:0005829);chloroplast(GO:0009507);plastid(GO:0009536)	#N/A
Distal Intergenic	Omega-6 fatty acid desaturase, chloroplastic (EC 1.14.19.23)	FAD6	P46312	#N/A	omega-6 fatty acid desaturase activity(GO:0045485);1-18:1-2-trans-16:1-phosphatidylglycerol desaturase activity(GO:0102655);1-18:1-2-16:0-monogalactosyldiacylglycerol acyl-lipid omega-6 desaturase activity(GO:0102834);1-18:1-2-16:1-monogalactosyldiacylglyceroldesaturase activity(GO:0102836);1-18:1-2-16:2-monogalactosyldiacylglycerol desaturase activity(GO:0102838);1-18:1-2-16:2-monogalactosyldiac…	fatty acid biosynthetic process(GO:0006633);unsaturated fatty acid biosynthetic process(GO:0006636);photoinhibition(GO:0010205)	plasma membrane(GO:0005886);chloroplast(GO:0009507);chloroplast envelope(GO:0009941)	#N/A
Distal Intergenic	methylcrotonoyl-CoA carboxylase (EC 6.4.1.4) (3-methylcrotonyl-CoA carboxylase 2) (3-methylcrotonyl-CoA:carbon dioxide ligase subunit beta)	Lal_00030827	A0A6A5KYQ1	#N/A	#N/A	#N/A	#N/A	Valine, leucine and isoleucine degradation
Promoter (<=1kb)	ATP diphosphatase	Lal_00010630	A0A6A5LHK2	#N/A	#N/A	#N/A	#N/A	#N/A
Distal Intergenic	1,4-dihydroxy-2-naphthoyl-CoA synthase, peroxisomal (DHNS) (EC 4.1.3.36) (Enoyl-CoA hydratase/isomerase D) (ECHID) (Naphthoate synthase)	MENB	Q8GYN9	epimerase/racemase(PC00096)	1,4-dihydroxy-2-naphthoyl-CoA synthase activity(GO:0008935)	menaquinone biosynthetic process(GO:0009234);phylloquinone biosynthetic process(GO:0042372)	mitochondrion(GO:0005739);peroxisome(GO:0005777);cytosol(GO:0005829)	Biosynthesis of cofactors ;Biosynthesis of secondary metabolites ;Ubiquinone and other terpenoid-quinone biosynthesis ;
Promoter (<=1kb)	methionine adenosyltransferase (EC 2.5.1.6)	CBR_g50963	A0A388M824	#N/A	#N/A	#N/A	#N/A	Biosynthesis of secondary metabolites ;Biosynthesis of amino acids ;Biosynthesis of various plant secondary metabolitesbiosynthesis;Biosynthesis of cofactors ;Cysteine and methionine metabolism;
Distal Intergenic	hypothetical protein	BHE74_00000610	#N/A	#N/A	#N/A	#N/A	#N/A	#N/A
Distal Intergenic	PdxS/SNZ N-terminal domain-containing protein	Lal_00015533	A0A6A5LCA1	#N/A	#N/A	#N/A	#N/A	#N/A
Distal Intergenic	Glutamate decarboxylase 5 (GAD 5) (EC 4.1.1.15)	NP_188403.1	Q9LSH2	#N/A	#N/A	#N/A	#N/A	Alanine, aspartate and glutamate metabolism;beta-Alanine metabolism;Biosynthesis of secondary metabolites ;Butanoate metabolism ;
Exon (gmmHIC_un_scaffold_24G000020.1/gmmHIC_un_scaffold_24G000020, exon 5 of 8)	Reverse transcriptase domain-containing protein	CBR_g776	A0A388KC62	#N/A	#N/A	#N/A	#N/A	#N/A
Distal Intergenic	AAA+ ATPase domain-containing protein	G195_005625	A0A8J4S9X3	#N/A	#N/A	#N/A	#N/A	#N/A
Promoter (1-2kb)	oxoglutarate dehydrogenase (succinyl-transferring) (EC 1.2.4.2)	Rsub_02606	A0A2V0NTA7	#N/A	#N/A	#N/A	#N/A	Biosynthesis of secondary metabolites ;Carbon metabolism ;Citrate cycle (TCA cycle) ;Oxocarboxylic acid metabolism ;Amino sugar and nucleotide sugar metabolism;
Distal Intergenic	Uncharacterized protein	Lal_00013657	A0A6A5KYB1	#N/A	#N/A	#N/A	#N/A	#N/A
Promoter (1-2kb)	Uridylate kinase (EC 2.7.4.22) (Uridine monophosphate kinase)	Lal_00044340	A0A6A5LA21	#N/A	#N/A	#N/A	#N/A	#N/A
Promoter (2-3kb)	Threonine--tRNA ligase, chloroplastic/mitochondrial 2 (EC 6.1.1.3) (Protein EMBRYO DEFECTIVE 2761) (Threonyl-tRNA synthetase) (ThrRS)	EMB2761	F4IFC5	aminoacyl-tRNA synthetase(PC00047)	threonine-tRNA ligase activity(GO:0004829)	threonyl-tRNA aminoacylation(GO:0006435);embryo development ending in seed dormancy(GO:0009793)	mitochondrion(GO:0005739);chloroplast(GO:0009507);chloroplast stroma(GO:0009570)	#N/A
Promoter (<=1kb)	PdxS/SNZ N-terminal domain-containing protein	Lal_00015533	A0A6A5LCA1	#N/A	#N/A	#N/A	#N/A	#N/A
Distal Intergenic	Uncharacterized protein	Lal_00009096	A0A6A5KW27	#N/A	#N/A	#N/A	#N/A	#N/A
Distal Intergenic	Acyl carrier protein	Lal_00010459	A0A6A5LCX8	#N/A	#N/A	#N/A	#N/A	Oxidative phosphorylation
Promoter (<=1kb)	Methionine aminopeptidase (EC 3.4.11.18)	SASPL_100536	A0A8X8YSV4	#N/A	#N/A	#N/A	#N/A	#N/A
Promoter (2-3kb)	Methionine aminopeptidase (EC 3.4.11.18)	B456_007G211700	A0A0D2PCW5	#N/A	#N/A	#N/A	#N/A	Biosynthesis of secondary metabolites ;Biosynthesis of amino acids ;Biosynthesis of various plant secondary metabolitesbiosynthesis;Biosynthesis of cofactors ;Cysteine and methionine metabolism;
Distal Intergenic	Protein SAR DEFICIENT 4 (Ornithine cyclodeaminase-like protein) (AtOCD)	At5g52810	Q9FLY0	reductase(PC00198)	dehydropipecolic acid reductase(GO:0062046)	systemic acquired resistance(GO:0009627);L-pipecolic acid biosynthetic process(GO:0062034);positive regulation of systemic acquired resistance(GO:1901672)	cytoplasm(GO:0005737);chloroplast(GO:0009507);plastid(GO:0009536)	Biosynthesis of unsaturated fatty acids ;Fatty acid metabolism ;Base excision repair ;DNA replication ;Mismatch repair ;Nucleotide excision repair;
Distal Intergenic	Glycerol-3-phosphate dehydrogenase (EC 1.1.5.3)	G195_001906	A0A8J4SMA9	#N/A	#N/A	#N/A	#N/A	Biosynthesis of secondary metabolites ;Glycerophospholipid metabolism;
Distal Intergenic	threonine--tRNA ligase (EC 6.1.1.3) (Threonyl-tRNA synthetase)	Lal_00005198	A0A6A5L399	#N/A	#N/A	#N/A	#N/A	Aminoacyl-tRNA biosynthesis
Distal Intergenic	NA	#N/A	#N/A	#N/A	#N/A	#N/A	#N/A	#N/A
Distal Intergenic	NADH-quinone oxidoreductase subunit L	Lal_00014640	A0A6A5L801	#N/A	#N/A	#N/A	#N/A	#N/A
Distal Intergenic	GDP-mannose 4,6-dehydratase (EC 4.2.1.47)	CBR_g54109	A0A388MBR5	#N/A	#N/A	#N/A	#N/A	Amino sugar and nucleotide sugar metabolism;Biosynthesis of nucleotide sugars ;Fructose and mannose metabolism ;
Promoter (2-3kb)	Tyrosine--tRNA ligase (EC 6.1.1.1) (Tyrosyl-tRNA synthetase)	ACO65787.1	C1EBV6	#N/A	#N/A	#N/A	#N/A	#N/A
Distal Intergenic	Malate synthase (EC 2.3.3.9)	EIE21264.1	I0YS95	#N/A	#N/A	#N/A	#N/A	Biosynthesis of secondary metabolites ;Carbon metabolism ;Glyoxylate and dicarboxylate metabolism ;Pyruvate metabolism ;
Distal Intergenic	GTP cyclohydrolase II (EC 3.5.4.25)	Lal_00007214	A0A6A5L827	#N/A	#N/A	#N/A	#N/A	Biosynthesis of cofactors ;Folate biosynthesis ;
Distal Intergenic	Methylcrotonoyl-CoA carboxylase subunit alpha, mitochondrial	Lal_00006936	A0A6A5KYC4	#N/A	#N/A	#N/A	#N/A	Valine, leucine and isoleucine degradation
Distal Intergenic	Biotin carboxylase	Lal_00046503	A0A6A5KXV3	#N/A	#N/A	#N/A	#N/A	#N/A
Promoter (<=1kb)	Lipoyl synthase, mitochondrial (EC 2.8.1.8) (Lipoate synthase) (LS) (Lip-syn) (Lipoic acid synthase)	Lal_00005097	A0A6A5L1C2	#N/A	#N/A	#N/A	#N/A	Amino sugar and nucleotide sugar metabolism;Biosynthesis of cofactors ;
Distal Intergenic	Proline iminopeptidase (PIP) (EC 3.4.11.5) (Prolyl aminopeptidase) (PAP)	PIP	P93732	serine protease(PC00203)	aminopeptidase activity(GO:0004177)	response to water deprivation(GO:0009414);response to metal ion(GO:0010038);response to salt(GO:1902074)	cytoplasm(GO:0005737);mitochondrion(GO:0005739);cytosol(GO:0005829);chloroplast(GO:0009507);secretory vesicle(GO:0099503)	Arginine and proline metabolism
Promoter (2-3kb)	Cytochrome c oxidase subunit 3	Lal_00014221	A0A6A5LGC2	#N/A	#N/A	#N/A	#N/A	Oxidative phosphorylation
Distal Intergenic	unnamed protein product [Ananas comosus var. bracteatus]	#N/A	#N/A	#N/A	#N/A	#N/A	#N/A	#N/A
Distal Intergenic	Catalase core domain-containing protein	Lal_00015000	A0A6A5LFN2	#N/A	#N/A	#N/A	#N/A	Biosynthesis of secondary metabolites ;Carbon metabolism ;Glyoxylate and dicarboxylate metabolism ;MAPK signaling pathway ;Peroxisome - Arabidopsis thaliana ;Tryptophan metabolism ;
Promoter (<=1kb)	Uncharacterized protein	F511_18632	A0A2Z7DFT7	#N/A	#N/A	#N/A	#N/A	#N/A
Promoter (<=1kb)	Uncharacterized protein	F511_18632	A0A2Z7DFT7	#N/A	#N/A	#N/A	#N/A	#N/A
Promoter (1-2kb)	Beta-glucosidase	EYU40222.1	A0A022RIG1	#N/A	#N/A	#N/A	#N/A	Biosynthesis of secondary metabolites ;Biosynthesis of various plant secondary metabolitesbiosynthesis;Cyanoamino acid metabolism;Starch and sucrose metabolism;
Promoter (1-2kb)	Oleosin 18.2 kDa-like	LOC111435246	A0A6J1ERN7	#N/A	#N/A	#N/A	#N/A	#N/A
Distal Intergenic	Dicarboxylate transporter 1, chloroplastic (2-oxoglutarate/malate translocator 1) (AtpOMT1)	DIT1	Q9LXV3	primary active transporter(PC00068)	transporter activity(GO:0005215);oxaloacetate transmembrane transporter activity(GO:0015131);alpha-ketoglutarate transmembrane transporter activity(GO:0015139);malate transmembrane transporter activity(GO:0015140);oxoglutarate:malate antiporter activity(GO:0015367)	response to nematode(GO:0009624);oxaloacetate transport(GO:0015729);alpha-ketoglutarate transport(GO:0015742);ammonia assimilation cycle(GO:0019676);malate transmembrane transport(GO:0071423)	chloroplast(GO:0009507);chloroplast thylakoid(GO:0009534);plastid(GO:0009536);chloroplast envelope(GO:0009941)	#N/A
Promoter (2-3kb)	Signal recognition particle 43 kDa protein, chloroplastic (Chromo protein SRP43) (CpSRP43)	CAO	O22265	homeodomain transcription factor(PC00119)	protein binding(GO:0005515);identical protein binding(GO:0042802)	response to high light intensity(GO:0009644);protein import into chloroplast thylakoid membrane(GO:0045038)	intracellular anatomical structure(GO:0005622);cytosol(GO:0005829);chloroplast(GO:0009507);chloroplast thylakoid membrane(GO:0009535);chloroplast envelope(GO:0009941);signal recognition particle, chloroplast targeting(GO:0080085)	#N/A
Distal Intergenic	Cytochrome P450 83B1-like	LOC113691408	A0A6P6SIH7	#N/A	#N/A	#N/A	#N/A	#N/A
Promoter (<=1kb)	Uncharacterized protein	F511_21916	A0A2Z7AV03	#N/A	#N/A	#N/A	#N/A	#N/A
Promoter (<=1kb)	Photosystem II protein D1 (PSII D1 protein) (EC 1.10.3.9) (Photosystem II Q(B) protein)	PsbA	A0A315	#N/A	#N/A	#N/A	#N/A	Photosynthesis
Distal Intergenic	Oxidoreductase-like domain-containing protein	F511_28658	A0A2Z7C9X1	#N/A	#N/A	#N/A	#N/A	#N/A
Distal Intergenic	Aldehyde dehydrogenase	F511_10533	A0A2Z7CWW1	#N/A	#N/A	#N/A	#N/A	#N/A
Distal Intergenic	Protein BCCIP homolog	F511_03628	A0A2Z7D4C0	#N/A	#N/A	#N/A	#N/A	#N/A
Distal Intergenic	Uncharacterized protein	F511_13487	A0A2Z7CLJ8	#N/A	#N/A	#N/A	#N/A	#N/A
Distal Intergenic	Polyadenylation and cleavage factor homolog 4	PCFS4	Q0WPF2	RNA processing factor(PC00147)	RNA polymerase II complex binding(GO:0000993);mRNA binding(GO:0003729);protein binding(GO:0005515)	termination of RNA polymerase II transcription(GO:0006369);mRNA polyadenylation(GO:0006378);mRNA processing(GO:0006397);positive regulation of flower development(GO:0009911)	nucleus(GO:0005634);cytoplasm(GO:0005737);mRNA cleavage factor complex(GO:0005849)	#N/A
Distal Intergenic	NA	#N/A	#N/A	#N/A	#N/A	#N/A	#N/A	#N/A
Distal Intergenic	Homeobox-leucine zipper protein GLABRA 2 (Protein GLABRA2) (HD-ZIP protein ATHB-10) (Homeobox-leucine zipper protein ATHB-10)	GL2	P46607	homeodomain transcription factor(PC00119)	transcription cis-regulatory region binding(GO:0000976);DNA-binding transcription factor activity, RNA polymerase II-specific(GO:0000981);DNA-binding transcription factor activity(GO:0003700);lipid binding(GO:0008289);sequence-specific DNA binding(GO:0043565)	negative regulation of trichoblast fate specification(GO:0010062);plant epidermal cell fate specification(GO:0090628)	nucleus(GO:0005634)	#N/A
Distal Intergenic	Aldehyde dehydrogenase	F511_10533	A0A2Z7CWW1	#N/A	#N/A	#N/A	#N/A	#N/A
Promoter (1-2kb)	hypothetical protein	F511_00402	#N/A	#N/A	#N/A	#N/A	#N/A	#N/A
Promoter (1-2kb)	G-type lectin S-receptor-like serine/threonine-protein kinase	F511_21580	A0A2Z7D973	#N/A	#N/A	#N/A	#N/A	#N/A
Distal Intergenic	DUF1677 family protein	F511_06334	A0A2Z7B3N7	#N/A	#N/A	#N/A	#N/A	#N/A
Promoter (2-3kb)	Glutamyl-tRNA(Gln) amidotransferase subunit B, chloroplastic/mitochondrial (Glu-AdT subunit B) (EC 6.3.5.-)	GATB	Q9FV81	ligase(PC00142)	glutaminyl-tRNA synthase (glutamine-hydrolyzing) activity(GO:0050567)	mitochondrial translation(GO:0032543);glutaminyl-tRNAGln biosynthesis via transamidation(GO:0070681)	mitochondrion(GO:0005739);chloroplast(GO:0009507);chloroplast stroma(GO:0009570)	#N/A
Intron (gmmHiC_scaffold_2G009460.1/gmmHiC_scaffold_2G009460, intron 5 of 6)	RING/U-box superfamily protein	F511_02826	A0A2Z7BHX9	#N/A	#N/A	#N/A	#N/A	#N/A
Promoter (<=1kb)	Aspartic proteinase 36 (EC 3.4.23.-)	A36	Q4V3D2	aspartic protease(PC00053)	aspartic-type endopeptidase activity(GO:0004190)	proteolysis(GO:0006508);pollen development(GO:0009555);pollen germination(GO:0009846);pollen tube growth(GO:0009860);pollen tube guidance(GO:0010183);protein catabolic process(GO:0030163)	extracellular region(GO:0005576);cytoplasm(GO:0005737);cytosol(GO:0005829);plasma membrane(GO:0005886);membrane(GO:0016020);pollen tube(GO:0090406)	Biosynthesis of amino acids ;Biosynthesis of secondary metabolites ;Carbon metabolism ;Citrate cycle (TCA cycle) ;Glyoxylate and dicarboxylate metabolism ;Oxocarboxylic acid metabolism ;
Promoter (<=1kb)	Ribosomal protein S7	F511_18678	A0A2Z7BZN3	#N/A	#N/A	#N/A	#N/A	#N/A
Promoter (1-2kb)	NA	#N/A	#N/A	#N/A	#N/A	#N/A	#N/A	#N/A
Promoter (2-3kb)	DNA-directed RNA polymerase IV subunit 1 (DNA-directed RNA polymerase D subunit 1) (AtNRPD1a) (Nuclear RNA polymerase D 1a) (EC 2.7.7.6) (Protein RNA-DIRECTED DNA METHYLATION DEFECTIVE 3) (Protein SILENCING DEFECTIVE 4) (Protein SILENCING MOVEMENT DEFICIENT 2) (RNA polymerase IV subunit 1a) (POL IV 1a)	NRPD1	Q9LQ02	DNA-directed RNA polymerase(PC00019)	RNA polymerase II activity(GO:0001055);DNA binding(GO:0003677);DNA-directed 5'-3' RNA polymerase activity(GO:0003899);protein binding(GO:0005515)	DNA-templated transcription(GO:0006351);siRNA-mediated long-distance post-transcriptional gene silencing(GO:0010495);siRNA processing(GO:0030422);RNA-mediated gene silencing(GO:0031047)	RNA polymerase IV complex(GO:0000418);nucleus(GO:0005634);nucleoplasm(GO:0005654);RNA polymerase II, core complex(GO:0005665)	RNA polymerase
Distal Intergenic	BED-type domain-containing protein	F511_33597	A0A2Z7B9I4	#N/A	#N/A	#N/A	#N/A	#N/A
Promoter (1-2kb)	ERCC4 domain-containing protein	F511_29423	A0A2Z7BCL7	#N/A	#N/A	#N/A	#N/A	#N/A
Distal Intergenic	Replication factor C subunit 3-like	F511_28955	A0A2Z7AVG6	#N/A	#N/A	#N/A	#N/A	#N/A
Distal Intergenic	Photosystem II reaction center protein Z	KZV34349.1	A0A2Z7ADQ9	#N/A	#N/A	#N/A	#N/A	#N/A
Promoter (<=1kb)	Cytochrome b	AEK53311.1	G9FCL8	#N/A	#N/A	#N/A	#N/A	#N/A
Distal Intergenic	RNA-dependent RNA polymerase	BC332_34211	A0A2G3ARP2	#N/A	#N/A	#N/A	#N/A	#N/A
Distal Intergenic	hypothetical protein BevumaM_p029 [Beta vulgaris subsp. maritima] >YP_004842075.1 hypothetical protein BemaM_p027 [Beta macrocarpa] >BAD66761.1 orf176 [Beta vulgaris subsp. vulgaris] >CBJ14092.1 hypothetical protein [Beta vulgaris subsp. maritima] >CBJ17501.1 hypothetical protein [Beta vulgaris subsp. maritima] >CBJ20755.1 hypothetical protein [Beta vulgaris subsp. maritima] >CBL52052.1 hypotheti…	#N/A	#N/A	#N/A	#N/A	#N/A	#N/A	#N/A
Promoter (2-3kb)	Homeobox domain-containing protein	E3N88_21871	A0A5N6NAN1	#N/A	#N/A	#N/A	#N/A	#N/A
Distal Intergenic	50S ribosomal protein L36, chloroplastic	AWN57879.1	A0A2U8XHU7	#N/A	#N/A	#N/A	#N/A	Ribosome
Distal Intergenic	Cytochrome oxidase subunit I profile domain-containing protein	FNV43_RR08330	A0A8K0HGJ9	#N/A	#N/A	#N/A	#N/A	Oxidative phosphorylation
Distal Intergenic	NADH-ubiquinone oxidoreductase chain 6 (EC 7.1.1.2)	AEK53301.1	G9FCP2	#N/A	#N/A	#N/A	#N/A	Oxidative phosphorylation
Intron (gmmHiC_scaffold_2G018610.1/gmmHiC_scaffold_2G018610, intron 3 of 3)	NAD(P)H-quinone oxidoreductase subunit U, chloroplastic (EC 7.1.1.-) (NAD(P)H dehydrogenase subunit U) (NDH subunit U) (NADH-plastoquinone oxidoreductase subunit U) (Protein CHLORORESPIRATORY REDUCTION L)	ndhU	Q84VQ4	oxidoreductase(PC00176)	#N/A	macromolecule biosynthetic process(GO:0009059);cellular homeostasis(GO:0019725);homeostatic process(GO:0042592);cellular nitrogen compound biosynthetic process(GO:0044271);protein-containing complex assembly(GO:0065003);regulation of molecular function(GO:0065009);organonitrogen compound biosynthetic process(GO:1901566)	chloroplast(GO:0009507);chloroplast thylakoid membrane(GO:0009535);plastid(GO:0009536);NAD(P)H dehydrogenase complex (plastoquinone)(GO:0010598)	Valine, leucine and isoleucine degradation
Distal Intergenic	Cytochrome c oxidase subunit 2	AEK53309.1	G9FCP0	#N/A	#N/A	#N/A	#N/A	Oxidative phosphorylation
Promoter (2-3kb)	RNA-dependent RNA polymerase	T459_20170	A0A2G2Z3S0	#N/A	#N/A	#N/A	#N/A	#N/A
Distal Intergenic	Small ribosomal subunit protein uS3c (30S ribosomal protein S3, chloroplastic)	rps3	P56798	ribosomal protein(PC00202)	RNA binding(GO:0003723);structural constituent of ribosome(GO:0003735)	translation(GO:0006412)	mitochondrion(GO:0005739);ribosome(GO:0005840);ribonucleoprotein complex(GO:1990904)	Ribosome
Promoter (1-2kb)	neuralized-like protein 4 [Striga asiatica]	#N/A	#N/A	#N/A	#N/A	#N/A	#N/A	#N/A
Distal Intergenic	Photosystem II CP43 reaction center protein (PSII 43 kDa protein) (Protein CP-43)	psbC	P56778	#N/A	chlorophyll binding(GO:0016168);electron transporter, transferring electrons within the cyclic electron transport pathway of photosynthesis activity(GO:0045156);metal ion binding(GO:0046872)	photosynthetic electron transport chain(GO:0009767);photosynthetic electron transport in photosystem II(GO:0009772);photosynthesis(GO:0015979);photosynthesis, light reaction(GO:0019684)	chloroplast(GO:0009507);photosystem(GO:0009521);photosystem II(GO:0009523);chloroplast thylakoid membrane(GO:0009535);plastid(GO:0009536);thylakoid(GO:0009579);membrane(GO:0016020)	Photosynthesis
Distal Intergenic	Hippocampus abundant transcript-like protein 1	LOC113729615	A0A6P6W575	#N/A	#N/A	#N/A	#N/A	#N/A
Intron (gmmHiC_scaffold_2G019870.1/gmmHiC_scaffold_2G019870, intron 9 of 54)	Midasin (AtMDN1) (Dynein-related AAA-ATPase MDN1) (MIDAS-containing protein 1) (Protein DWARF AND SHORT ROOT 1)	MDN1	A0A1P8AUY4	#N/A	protein binding(GO:0005515);ATP hydrolysis activity(GO:0016887)	ribosomal large subunit assembly(GO:0000027);ribosomal large subunit export from nucleus(GO:0000055);embryo sac development(GO:0009553);regulation of developmental growth(GO:0048638)	nucleus(GO:0005634);cytoplasm(GO:0005737);plasmodesma(GO:0009506);chloroplast envelope(GO:0009941);preribosome, large subunit precursor(GO:0030687)	Biosynthesis of secondary metabolites ;Carbon metabolism ;Pentose phosphate pathway ;Glutathione metabolism;
Distal Intergenic	NA	#N/A	#N/A	#N/A	#N/A	#N/A	#N/A	#N/A
Distal Intergenic	NA	#N/A	#N/A	#N/A	#N/A	#N/A	#N/A	#N/A
Intron (gmmHiC_scaffold_2G023750.1/gmmHiC_scaffold_2G023750, intron 6 of 7)	DEAD-box ATP-dependent RNA helicase 38	T459_25778	A0A2G2YLT7	RNA helicase(PC00032)	nucleotide binding(GO:0000166);nucleic acid binding(GO:0003676);RNA binding(GO:0003723);RNA helicase activity(GO:0003724);mRNA binding(GO:0003729);helicase activity(GO:0004386);ATP binding(GO:0005524);ATP-dependent activity, acting on RNA(GO:0008186);hydrolase activity(GO:0016787)	response to heat(GO:0009408);response to cold(GO:0009409);response to abscisic acid(GO:0009737);poly(A)+ mRNA export from nucleus(GO:0016973)	nucleus(GO:0005634);nuclear envelope(GO:0005635);cytoplasm(GO:0005737);cytoplasmic stress granule(GO:0010494)	#N/A
Promoter (<=1kb)	Abscisic stress-ripening protein 3-like	LOC113712445	A0A6P6UMD4	#N/A	#N/A	#N/A	#N/A	#N/A
Promoter (1-2kb)	Serine carboxypeptidase-like 27 (EC 3.4.16.-)	SCPL27	Q9SFB5	serine protease(PC00203)	serine-type carboxypeptidase activity(GO:0004185)	regulation of macromolecule biosynthetic process(GO:0010556);regulation of cellular biosynthetic process(GO:0031326);nucleobase-containing compound biosynthetic process(GO:0034654);regulation of primary metabolic process(GO:0080090)	extracellular region(GO:0005576)	#N/A
Distal Intergenic	Zinc finger family protein	F511_01252	A0A2Z7BSL9	#N/A	#N/A	#N/A	#N/A	#N/A
Promoter (1-2kb)	26S proteasome regulatory subunit RPN12 (Nuclear integrity protein 1)	RPN12	P32496	#N/A	#N/A	#N/A	#N/A	#N/A
Promoter (1-2kb)	Uncharacterized protein	F511_33118	A0A2Z7DCG9	#N/A	#N/A	#N/A	#N/A	#N/A
Distal Intergenic	Pectin acetylesterase (EC 3.1.1.-)	F511_11187	A0A2Z7B206	#N/A	#N/A	#N/A	#N/A	#N/A
Distal Intergenic	Polygalacturonase 1 beta-like protein 3 (AtPGL3) (Aromatic-rich glycoprotein JP650) (PG1beta-like protein 3) (Polygalacturonase 2) (Probable polygalacturonase non-catalytic subunit JP650)	PGL3	P92990	hydrolase(PC00121)	protein binding(GO:0005515);6-phosphogluconolactonase activity(GO:0017057)	defense response to oomycetes(GO:0002229);carbohydrate metabolic process(GO:0005975);pentose-phosphate shunt, oxidative branch(GO:0009051);embryo development ending in seed dormancy(GO:0009793);nitrate assimilation(GO:0042128);defense response to bacterium(GO:0042742);cellular response to redox state(GO:0071461)	peroxisome(GO:0005777);cytosol(GO:0005829);chloroplast(GO:0009507);plastid(GO:0009536);chloroplast stroma(GO:0009570)	#N/A
Intron (gmmHiC_scaffold_3G014400.1/gmmHiC_scaffold_3G014400, intron 5 of 13)	RING-type domain-containing protein	F511_07984	A0A2Z7BDC8	#N/A	#N/A	#N/A	#N/A	#N/A
Distal Intergenic	HTH myb-type domain-containing protein	F511_22039	A0A2Z7AFU1	#N/A	#N/A	#N/A	#N/A	#N/A
Promoter (1-2kb)	Zinc finger CCCH domain-containing protein 15 (AtC3H15) (Protein CALLOSE DEFECTIVE MICROSPORE 1)	C3H15	Q9C9F5	RNA metabolism protein(PC00031)	transcription cis-regulatory region binding(GO:0000976);DNA-binding transcription factor activity(GO:0003700);mRNA binding(GO:0003729)	regulation of DNA-templated transcription(GO:0006355)	nucleus(GO:0005634)	#N/A
Distal Intergenic	Peroxidase 64 (Atperox P64) (EC 1.11.1.7) (ATP17a) (PRXR4)	PER64	Q43872	peroxidase(PC00180)	peroxidase activity(GO:0004601);heme binding(GO:0020037);lactoperoxidase activity(GO:0140825)	response to stress(GO:0006950);response to oxidative stress(GO:0006979)	extracellular region(GO:0005576);plant-type cell wall(GO:0009505)	Biosynthesis of secondary metabolites ;Phenylpropanoid biosynthesis;
Distal Intergenic	AP2/ERF domain-containing protein	F511_09850	A0A2Z7CG01	#N/A	#N/A	#N/A	#N/A	#N/A
Promoter (<=1kb)	60S ribosomal protein L36	F511_02745	A0A2Z7DF36	#N/A	#N/A	#N/A	#N/A	#N/A
Distal Intergenic	Cyclin-T1 (CycT1) (Cyclin-T)	CCNT1	O60563	kinase activator(PC00138)	cyclin-dependent protein serine/threonine kinase regulator activity(GO:0016538);cyclin-dependent protein serine/threonine kinase activator activity(GO:0061575)	regulation of transcription by RNA polymerase II(GO:0006357);positive regulation of DNA-templated transcription, elongation(GO:0032786)	nucleus(GO:0005634);cyclin/CDK positive transcription elongation factor complex(GO:0008024)	Viral life cycle
Distal Intergenic	Uncharacterized protein	F511_19520	A0A2Z7BVQ1	#N/A	#N/A	#N/A	#N/A	#N/A
Distal Intergenic	Structural maintenance of chromosomes protein 6B (DNA repair protein RAD18) (AtRAD18)	SMC6B	Q9FII7	DNA metabolism protein(PC00009)	damaged DNA binding(GO:0003684);single-stranded DNA binding(GO:0003697);ATP hydrolysis activity(GO:0016887)	double-strand break repair via homologous recombination(GO:0000724);double-strand break repair(GO:0006302);sister chromatid cohesion(GO:0007062);response to X-ray(GO:0010165)	nucleus(GO:0005634);Smc5-Smc6 complex(GO:0030915);site of double-strand break(GO:0035861)	#N/A
Distal Intergenic	UBC core domain-containing protein	XP_002267153.1	D7TVC2	#N/A	#N/A	#N/A	#N/A	#N/A
Distal Intergenic	NA	#N/A	#N/A	#N/A	#N/A	#N/A	#N/A	#N/A
Distal Intergenic	CTP synthase (EC 6.3.4.2) (Cytidine 5'-triphosphate synthase) (Cytidine triphosphate synthetase) (CTP synthetase) (CTPS) (UTP--ammonia ligase)	pyrG	A0B7H6	#N/A	#N/A	#N/A	#N/A	Biosynthesis of cofactors ;Nucleotide metabolism;Pyrimidine metabolism ;
Promoter (1-2kb)	dolichyl-phosphate beta-glucosyltransferase (EC 2.4.1.117)	AN1_LOCUS10429	A0A654F0C6	#N/A	#N/A	#N/A	#N/A	#N/A
Promoter (<=1kb)	hypothetical protein C5167_030630 [Papaver somniferum]	#N/A	#N/A	#N/A	#N/A	#N/A	#N/A	#N/A
Promoter (<=1kb)	NAD(P)H-quinone oxidoreductase subunit I, chloroplastic (EC 7.1.1.-) (NAD(P)H dehydrogenase subunit I) (NDH subunit I) (NADH-plastoquinone oxidoreductase subunit I)	AEK53284.1	G9FCK1	#N/A	#N/A	#N/A	#N/A	Oxidative phosphorylation
Promoter (<=1kb)	Protein TIC 214 (Translocon at the inner envelope membrane of chloroplasts 214)	AEK53288.1	G9FCK5	#N/A	#N/A	#N/A	#N/A	#N/A
Promoter (1-2kb)	Dihydroneopterin aldolase 1 (DHNA1) (EC 4.1.2.25) (7,8-dihydroneopterin aldolase) (AtFolB1)	FOLB1	Q9SF23	aldolase(PC00044)	dihydroneopterin aldolase activity(GO:0004150)	tetrahydrofolate biosynthetic process(GO:0046654)	cytoplasm(GO:0005737);chloroplast(GO:0009507)	Biosynthesis of cofactors ;Folate biosynthesis ;
Promoter (<=1kb)	Uncharacterized protein ycf68	BVC80_4285g1	A0A200Q5G5	#N/A	#N/A	#N/A	#N/A	#N/A
Distal Intergenic	KH domain-containing, RNA-binding, signal transduction-associated protein 1 (GAP-associated tyrosine phosphoprotein p62) (Src-associated in mitosis 68 kDa protein) (Sam68) (p21 Ras GTPase-activating protein-associated p62) (p68)	KHDRBS1	Q07666	#N/A	#N/A	#N/A	#N/A	#N/A
Promoter (<=1kb)	Photosystem I P700 chlorophyll a apoprotein A2 (EC 1.97.1.12) (PSI-B) (PsaB)	psaB	P56767	#N/A	magnesium ion binding(GO:0000287);electron transfer activity(GO:0009055);chlorophyll binding(GO:0016168);oxidoreductase activity(GO:0016491);metal ion binding(GO:0046872);iron-sulfur cluster binding(GO:0051536);4 iron, 4 sulfur cluster binding(GO:0051539)	photosynthesis(GO:0015979);electron transport chain(GO:0022900)	chloroplast(GO:0009507);photosystem I(GO:0009522);chloroplast thylakoid membrane(GO:0009535);plastid(GO:0009536);thylakoid(GO:0009579);membrane(GO:0016020)	#N/A
Distal Intergenic	Uncharacterized protein	F511_26618	A0A2Z7BR76	#N/A	#N/A	#N/A	#N/A	#N/A
Distal Intergenic	Exocyst subunit Exo70 family protein	F511_40734	A0A2Z7C4Y1	#N/A	#N/A	#N/A	#N/A	#N/A
Distal Intergenic	Germin-like protein	F511_37554	A0A2Z7D2W4	#N/A	#N/A	#N/A	#N/A	#N/A
Distal Intergenic	Uncharacterized protein	F511_24625	A0A2Z7C6T0	#N/A	#N/A	#N/A	#N/A	#N/A
Distal Intergenic	RING-CH-type domain-containing protein	F511_18721	A0A2Z7AFR5	#N/A	#N/A	#N/A	#N/A	#N/A
Distal Intergenic	Protein kinase domain-containing protein	F511_32178	A0A2Z7AI15	#N/A	#N/A	#N/A	#N/A	#N/A
Distal Intergenic	Histone-lysine N-methyltransferase ASHR3 (EC 2.1.1.-) (ASH1-related protein 3) (Protein SET DOMAIN GROUP 4) (Protein stamen loss)	ASHR3	Q949T8	#N/A	protein binding(GO:0005515);histone H3K36 methyltransferase activity(GO:0046975)	regulation of DNA-templated transcription(GO:0006355)	chromatin(GO:0000785);nucleus(GO:0005634)	#N/A
Promoter (<=1kb)	NADH dehydrogenase	XP_006338188.1	M1BXD7	#N/A	#N/A	#N/A	#N/A	Oxidative phosphorylation
Promoter (<=1kb)	unnamed protein product, partial [Vitis vinifera]	#N/A	#N/A	#N/A	#N/A	#N/A	#N/A	#N/A
Promoter (<=1kb)	NADH:quinone oxidoreductase/Mrp antiporter membrane subunit domain-containing protein	CUMW_257920	A0A2H5QSK2	#N/A	#N/A	#N/A	#N/A	#N/A
Distal Intergenic	Uncharacterized protein	F511_39681	A0A2Z7CWF7	#N/A	#N/A	#N/A	#N/A	#N/A
Promoter (1-2kb)	DNA polymerase epsilon subunit B (DNA polymerase II subunit 2) (AtDPB2) (Protein CYCLOPS 2)	DPB2	Q500V9	DNA-directed DNA polymerase(PC00018)	DNA polymerase binding(GO:0070182)	DNA-templated DNA replication(GO:0006261);embryo development ending in seed dormancy(GO:0009793);error-prone translesion synthesis(GO:0042276);positive regulation of cell division(GO:0051781)	nucleus(GO:0005634);epsilon DNA polymerase complex(GO:0008622)	Pentose and glucuronate interconversions
Distal Intergenic	uncharacterized protein LOC112501151 [Cynara cardunculus var. scolymus]	#N/A	#N/A	#N/A	#N/A	#N/A	#N/A	#N/A
Distal Intergenic	BRASSINOSTEROID INSENSITIVE 1-associated receptor kinase 1 (AtBAK1) (BRI1-associated receptor kinase 1) (EC 2.7.10.1) (EC 2.7.11.1) (Protein ELONGATED) (Somatic embryogenesis receptor kinase 3) (AtSERK3) (Somatic embryogenesis receptor-like kinase 3)	BAK1	Q94F62	transmembrane signal receptor(PC00197)	protein kinase activity(GO:0004672);protein serine/threonine kinase activity(GO:0004674);transmembrane receptor protein tyrosine kinase activity(GO:0004714);signaling receptor binding(GO:0005102);protein binding(GO:0005515);kinase activity(GO:0016301);receptor serine/threonine kinase binding(GO:0033612);identical protein binding(GO:0042802);protein heterodimerization activity(GO:0046982)	defense response to oomycetes(GO:0002229);protein phosphorylation(GO:0006468);plant-type hypersensitive response(GO:0009626);brassinosteroid mediated signaling pathway(GO:0009742);defense response to bacterium(GO:0042742);defense response to fungus(GO:0050832)	endosome(GO:0005768);plasma membrane(GO:0005886);protein-containing complex(GO:0032991)	MAPK signaling pathway ;Plant hormone signal transduction ;Plant-pathogen interaction;
Distal Intergenic	Protein IDA-LIKE 2	MUB3	Q6DUW9	ubiquitin-protein ligase(PC00234)	molecular_function(GO:0003674)	protein modification process(GO:0036211)	plasma membrane(GO:0005886)	#N/A
Distal Intergenic	Homeobox-leucine zipper protein ANTHOCYANINLESS 2 (HD-ZIP protein ANL2) (Homeodomain protein AHDP) (Homeodomain transcription factor ANL2)	ANL2	Q0WV12	homeodomain transcription factor(PC00119)	transcription cis-regulatory region binding(GO:0000976);DNA-binding transcription factor activity, RNA polymerase II-specific(GO:0000981);DNA-binding transcription factor activity(GO:0003700);protein binding(GO:0005515);lipid binding(GO:0008289)	plant-type cell wall modification(GO:0009827);cutin biosynthetic process(GO:0010143);anthocyanin accumulation in tissues in response to UV light(GO:0043481);root development(GO:0048364);root hair cell differentiation(GO:0048765)	nucleus(GO:0005634)	#N/A
Intron (gmmHiC_scaffold_4G029310.1/gmmHiC_scaffold_4G029310, intron 10 of 14)	Cinnamoyl-CoA reductase-like SNL6 isoform X1 (Cinnamoyl-CoA reductase-like SNL6 isoform X2)	LOC113691794	A0A6P6SIF1	#N/A	#N/A	#N/A	#N/A	#N/A
Distal Intergenic	Small RNA degrading nuclease 3 (EC 3.1.-.-)	SDN3	Q8RXK2	exoribonuclease(PC00099)	nucleic acid binding(GO:0003676);exonuclease activity(GO:0004527)	regulation of nitrogen compound metabolic process(GO:0051171);regulation of primary metabolic process(GO:0080090)	nucleus(GO:0005634);cytoplasm(GO:0005737);mediator complex(GO:0016592)	Ribosome biogenesis in eukaryotes
Distal Intergenic	DNA ligase (EC 6.5.1.1)	OPG180	A0A7H0DNE6	#N/A	#N/A	#N/A	#N/A	#N/A
Promoter (2-3kb)	DUF3741 domain-containing protein	F511_37347	A0A2Z7CFQ0	#N/A	#N/A	#N/A	#N/A	#N/A
Distal Intergenic	Zinc finger CCCH domain-containing protein 15 (AtC3H15) (Protein CALLOSE DEFECTIVE MICROSPORE 1)	C3H15	Q9C9F5	RNA metabolism protein(PC00031)	transcription cis-regulatory region binding(GO:0000976);DNA-binding transcription factor activity(GO:0003700);mRNA binding(GO:0003729)	regulation of DNA-templated transcription(GO:0006355)	nucleus(GO:0005634)	#N/A
Promoter (<=1kb)	Uncharacterized protein	F511_21698	A0A2Z7AHE5	#N/A	#N/A	#N/A	#N/A	#N/A
Promoter (1-2kb)	DCC family protein At1g52590, chloroplastic	At1g52590	Q9SSR1	#N/A	protein-disulfide reductase activity(GO:0015035)	response to light stimulus(GO:0009416)	plastoglobule(GO:0010287)	#N/A
Promoter (<=1kb)	Uncharacterized protein	CAA7015545.1	A0A6D2K9K4	#N/A	#N/A	#N/A	#N/A	#N/A
Distal Intergenic	Two-component response regulator	F511_38840	A0A2Z7BL27	#N/A	#N/A	#N/A	#N/A	Plant hormone signal transduction
Distal Intergenic	30S ribosomal protein S20, chloroplastic-like	LOC107776799	A0A1S3YJI3	ribosomal protein(PC00202)	RNA binding(GO:0003723);structural constituent of ribosome(GO:0003735);rRNA binding(GO:0019843);small ribosomal subunit rRNA binding(GO:0070181)	translation(GO:0006412)	ribosome(GO:0005840);small ribosomal subunit(GO:0015935);ribonucleoprotein complex(GO:1990904)	#N/A
Distal Intergenic	Mediator of RNA polymerase II transcription subunit 31	Os07g0164600	A0A0P0X331	general transcription factor(PC00259)	transcription coregulator activity(GO:0003712)	DNA-templated transcription(GO:0006351);regulation of DNA-templated transcription(GO:0006355);regulation of transcription by RNA polymerase II(GO:0006357)	nucleus(GO:0005634);mediator complex(GO:0016592);core mediator complex(GO:0070847)	Oxidative phosphorylation
Distal Intergenic	Protein TIC 214 (Translocon at the inner envelope membrane of chloroplasts 214)	AEK53288.1	G9FCK5	#N/A	#N/A	#N/A	#N/A	#N/A
Distal Intergenic	BED-type domain-containing protein	EZV62_004781	A0A5C7IN13	#N/A	#N/A	#N/A	#N/A	#N/A
Distal Intergenic	NADH kinase (AtNADK-3) (EC 2.7.1.86)	NADK3	Q500Y9	nucleotide kinase(PC00172)	NAD+ kinase activity(GO:0003951);NADH kinase activity(GO:0042736);identical protein binding(GO:0042802)	NADP biosynthetic process(GO:0006741);NAD metabolic process(GO:0019674)	cytoplasm(GO:0005737);cytosol(GO:0005829)	#N/A
Distal Intergenic	Glycine-rich RNA-binding protein 4, mitochondrial (AtGR-RBP4) (AtRBG4) (Glycine-rich protein 4) (AtGRP4) (Mitochondrial RNA-binding protein 1b) (At-mRBP1b) (Small RNA binding protein 4) (AtSRBP4)	RBG4	Q9LIS2	#N/A	double-stranded DNA binding(GO:0003690);single-stranded DNA binding(GO:0003697);RNA binding(GO:0003723);single-stranded RNA binding(GO:0003727);siRNA binding(GO:0035197);miRNA binding(GO:0035198)	extracellular transport(GO:0006858);response to osmotic stress(GO:0006970);response to cold(GO:0009409);response to water deprivation(GO:0009414);response to salt stress(GO:0009651);RNA transport(GO:0050658);regulation of defense response to virus(GO:0050688);mitochondrial RNA modification(GO:1900864);miRNA transport(GO:1990428)	extracellular space(GO:0005615);mitochondrion(GO:0005739);cytosol(GO:0005829)	#N/A
Distal Intergenic	Uncharacterized protein	F511_26529	A0A2Z7C684	#N/A	#N/A	#N/A	#N/A	#N/A
Distal Intergenic	Putative B3 domain-containing protein At5g58280	At5g58280	Q9FHB2	#N/A	molecular_function(GO:0003674)	biological_process(GO:0008150)	nucleus(GO:0005634)	Aminoacyl-tRNA biosynthesis
Promoter (<=1kb)	ribosomal protein S7 [Vernicia fordii] >YP_009371115.1 ribosomal protein S7 [Vernicia fordii] >ARQ82077.1 ribosomal protein S7 [Vernicia fordii] >ARQ82090.1 ribosomal protein S7 [Vernicia fordii]	#N/A	#N/A	#N/A	#N/A	#N/A	#N/A	#N/A
Promoter (2-3kb)	Cytochrome P450 CYP749A22-like	F511_31036	A0A2Z7CLU1	#N/A	#N/A	#N/A	#N/A	#N/A
Promoter (<=1kb)	DNA-directed RNA polymerase subunit beta'' (EC 2.7.7.6) (PEP) (Plastid-encoded RNA polymerase subunit beta'') (RNA polymerase subunit beta'')	rpoC2	P56764	DNA-directed RNA polymerase(PC00019)	DNA-directed 5'-3' RNA polymerase activity(GO:0003899)	DNA-templated transcription elongation(GO:0006354)	chloroplast(GO:0009507);chloroplast stroma(GO:0009570);chloroplast nucleoid(GO:0042644)	RNA polymerase
Promoter (<=1kb)	Ethylene-responsive transcription factor TINY	TINY	Q39127	DNA-binding transcription factor(PC00218)	transcription cis-regulatory region binding(GO:0000976);DNA-binding transcription factor activity(GO:0003700)	regulation of DNA-templated transcription(GO:0006355);multidimensional cell growth(GO:0009825)	nucleus(GO:0005634)	#N/A
Distal Intergenic	BTB/POZ domain-containing protein NPY1-like	F511_16576	A0A2Z7B8W7	#N/A	#N/A	#N/A	#N/A	#N/A
Promoter (<=1kb)	Pentatricopeptide repeat-containing protein At5g42310, chloroplastic (Protein CRP1 homolog) (AtCRP1)	CRP1	Q8L844	#N/A	single-stranded RNA binding(GO:0003727);mRNA binding(GO:0003729);protein binding(GO:0005515)	mRNA processing(GO:0006397);chloroplast organization(GO:0009658);chloroplast mRNA processing(GO:0010239)	cytoplasm(GO:0005737);chloroplast(GO:0009507);chloroplast stroma(GO:0009570);chloroplast nucleoid(GO:0042644);thylakoid membrane(GO:0042651)	#N/A
Distal Intergenic	Homeobox-leucine zipper protein HAT1 (Homeodomain-leucine zipper protein HAT1) (HD-ZIP protein 1)	HAT1	P46600	histone modifying enzyme(PC00261)	histone acetyltransferase activity(GO:0004402);histone H4 acetyltransferase activity(GO:0010485)	regulation of gene expression(GO:0010468);negative regulation of macromolecule metabolic process(GO:0010605);RNA metabolic process(GO:0016070);histone acetylation(GO:0016573);subtelomeric heterochromatin formation(GO:0031509);negative regulation of nucleobase-containing compound metabolic process(GO:0045934)	nucleus(GO:0005634)	Cysteine and methionine metabolism
Promoter (1-2kb)	AP2/ERF domain-containing protein	F511_09914	A0A2Z7CCM0	#N/A	#N/A	#N/A	#N/A	MAPK signaling pathway ;Plant hormone signal transduction ;
Promoter (<=1kb)	Heat shock 70 kDa protein 15-like	XP_011072335.1	A0A6I9SSR0	#N/A	#N/A	#N/A	#N/A	Endocytosis;Protein processing in endoplasmic reticulum;Spliceosome ;
Intron (gmmHiC_scaffold_5G022070.1/gmmHiC_scaffold_5G022070, intron 71 of 77)	hypothetical protein F511_00641 [Dorcoceras hygrometricum]	#N/A	#N/A	#N/A	#N/A	#N/A	#N/A	#N/A
Intron (gmmHiC_scaffold_5G023740.1/gmmHiC_scaffold_5G023740, intron 30 of 37)	Myosin-6 (AtMYA2)	XI-2	Q9LKB9	actin binding motor protein(PC00040)	microfilament motor activity(GO:0000146);cytoskeletal motor activity(GO:0003774);protein binding(GO:0005515);GTP-dependent protein binding(GO:0030742);small GTPase binding(GO:0031267);actin filament binding(GO:0051015)	actin filament organization(GO:0007015);trichome morphogenesis(GO:0010090);actin filament-based movement(GO:0030048);vesicle transport along actin filament(GO:0030050);gynoecium development(GO:0048467);root hair elongation(GO:0048767);Golgi localization(GO:0051645);mitochondrion localization(GO:0051646);peroxisome localization(GO:0060151);leaf pavement cell development(GO:0090436)	nucleus(GO:0005634);cytoplasm(GO:0005737);peroxisome(GO:0005777);cytosol(GO:0005829);actin cytoskeleton(GO:0015629);myosin complex(GO:0016459);vesicle(GO:0031982)	#N/A
Promoter (2-3kb)	Uncharacterized protein	F511_07713	A0A2Z7CJK3	#N/A	#N/A	#N/A	#N/A	#N/A
Distal Intergenic	Band 7 domain-containing protein	F511_19717	A0A2Z7AT10	#N/A	#N/A	#N/A	#N/A	#N/A
Promoter (2-3kb)	Uncharacterized protein	F511_43696	A0A2Z7DK78	#N/A	#N/A	#N/A	#N/A	#N/A
Distal Intergenic	Histone-binding protein RBBP4 N-terminal domain-containing protein	F511_09976	A0A2Z7DAV8	#N/A	#N/A	#N/A	#N/A	#N/A
Distal Intergenic	FYVE-type domain-containing protein	F511_26674	A0A2Z7AUH1	#N/A	#N/A	#N/A	#N/A	#N/A
Distal Intergenic	Uncharacterized protein	CDL12_15438	A0A2G9H390	#N/A	#N/A	#N/A	#N/A	#N/A
Distal Intergenic	NA	#N/A	#N/A	#N/A	#N/A	#N/A	#N/A	#N/A
Distal Intergenic	Trihelix transcription factor PTL (Trihelix DNA-binding protein PETAL LOSS)	PTL	Q9LZS0	#N/A	transcription cis-regulatory region binding(GO:0000976);DNA binding(GO:0003677);DNA-binding transcription factor activity(GO:0003700);kinase binding(GO:0019900);protein homodimerization activity(GO:0042803)	regulation of DNA-templated transcription(GO:0006355);regulation of flower development(GO:0009909);negative regulation of organ growth(GO:0046621);petal development(GO:0048441);sepal development(GO:0048442);establishment of petal orientation(GO:0048498);perianth development(GO:0090428)	nucleus(GO:0005634)	#N/A
Distal Intergenic	Activator of Hsp90 ATPase AHSA1-like N-terminal domain-containing protein	F511_32056	A0A2Z7BVS1	#N/A	#N/A	#N/A	#N/A	#N/A
Distal Intergenic	HECT-type E3 ubiquitin transferase (EC 2.3.2.26)	F511_34801	A0A2Z7BWV3	#N/A	#N/A	#N/A	#N/A	#N/A
Promoter (<=1kb)	30S ribosomal protein S18, chloroplastic	F511_22485	A0A2Z7ASQ2	#N/A	#N/A	#N/A	#N/A	#N/A
Distal Intergenic	AP2/ERF domain-containing protein	F511_18482	A0A2Z7DFP7	#N/A	#N/A	#N/A	#N/A	#N/A
Distal Intergenic	uncharacterized protein LOC116109371 [Pistacia vera]	#N/A	#N/A	#N/A	#N/A	#N/A	#N/A	#N/A
Promoter (1-2kb)	Homogentisate solanesyltransferase, chloroplastic-like	LOC113691409	A0A6P6SGU1	#N/A	#N/A	#N/A	#N/A	#N/A
Intron (gmmHiC_scaffold_7G013210.1/gmmHiC_scaffold_7G013210, intron 14 of 15)	Peptidyl-prolyl cis-trans isomerase CYP20-3, chloroplastic (PPIase CYP20-3) (EC 5.2.1.8) (Cyclophilin of 20 kDa 3) (Cyclosporin A-binding protein) (Rotamase CYP20-3) (Rotamase cyclophilin-4)	CYP20-3	P34791	chaperone(PC00072)	mRNA binding(GO:0003729);peptidyl-prolyl cis-trans isomerase activity(GO:0003755);protein binding(GO:0005515);cyclosporin A binding(GO:0016018)	protein peptidyl-prolyl isomerization(GO:0000413);protein folding(GO:0006457);response to oxidative stress(GO:0006979);signal transduction(GO:0007165);response to light intensity(GO:0009642);response to salt stress(GO:0009651);response to abscisic acid(GO:0009737);response to mannitol(GO:0010555);cysteine biosynthetic process(GO:0019344)	cytoplasm(GO:0005737);cytosol(GO:0005829);chloroplast(GO:0009507);chloroplast thylakoid membrane(GO:0009535);chloroplast stroma(GO:0009570);thylakoid(GO:0009579);chloroplast envelope(GO:0009941);cytosolic ribosome(GO:0022626);thylakoid lumen(GO:0031977);apoplast(GO:0048046)	Spliceosome
Promoter (<=1kb)	hypothetical protein [Capsicum annuum]	#N/A	#N/A	#N/A	#N/A	#N/A	#N/A	#N/A
Intron (gmmHiC_scaffold_7G014380.1/gmmHiC_scaffold_7G014380, intron 7 of 7)	Tetratricopeptide repeat-like superfamily protein	F511_15346	A0A2Z7CPR6	#N/A	#N/A	#N/A	#N/A	#N/A
Promoter (<=1kb)	Kinesin-like protein KIN-13A (AtKINESIN-13A) (AtKIN13A)	KIN13A	Q940B8	microtubule binding motor protein(PC00156)	microtubule motor activity(GO:0003777);protein binding(GO:0005515);microtubule binding(GO:0008017)	microtubule-based movement(GO:0007018);microtubule depolymerization(GO:0007019);plant-type secondary cell wall biogenesis(GO:0009834);trichome morphogenesis(GO:0010090);metaxylem development(GO:0090058);regulation of cell wall organization or biogenesis(GO:1903338)	nucleus(GO:0005634);Golgi stack(GO:0005795);microtubule(GO:0005874);secondary cell wall(GO:0009531)	#N/A
Promoter (<=1kb)	DNA-directed RNA polymerase subunit beta (EC 2.7.7.6)	C5167_043860	A0A4Y7LAN4	#N/A	#N/A	#N/A	#N/A	RNA polymerase
Distal Intergenic	Heat shock 70 kDa protein 1B (Heat shock 70 kDa protein 2) (HSP70-2) (HSP70.2)	HSPA1B	P0DMV9	#N/A	#N/A	#N/A	#N/A	#N/A
Distal Intergenic	Heat shock 70 kDa protein 1B (Heat shock 70 kDa protein 2) (HSP70-2) (HSP70.2)	HSPA1B	P0DMV9	#N/A	#N/A	#N/A	#N/A	#N/A
Distal Intergenic	#N/A	#N/A	#N/A	#N/A	#N/A	#N/A	#N/A	#N/A
Distal Intergenic	putative ethylene-responsive transcription factor CRF4-like	CRF4	#N/A	#N/A	#N/A	#N/A	#N/A	#N/A
Distal Intergenic	NA	#N/A	#N/A	#N/A	#N/A	#N/A	#N/A	#N/A
Distal Intergenic	Probable phosphoinositide phosphatase SAC9 isoform X2	LOC116203760	A0A6P8D344	#N/A	#N/A	#N/A	#N/A	#N/A
Promoter (1-2kb)	Glycosyltransferase	EYU36923.1	A0A022RB33	#N/A	#N/A	#N/A	#N/A	#N/A
Promoter (<=1kb)	NB-ARC domain-containing protein	F511_07843	A0A2Z7B667	#N/A	#N/A	#N/A	#N/A	#N/A
Distal Intergenic	Methionine--tRNA ligase, chloroplastic/mitochondrial (EC 6.1.1.10) (Methionyl-tRNA synthetase) (AtcpMetRS) (MetRS) (Protein OVULE ABORTION 1)	OVA1	Q9M2T9	aminoacyl-tRNA synthetase(PC00047)	methionine-tRNA ligase activity(GO:0004825)	methionyl-tRNA aminoacylation(GO:0006431);plant ovule development(GO:0048481)	mitochondrion(GO:0005739);chloroplast(GO:0009507);chloroplast stroma(GO:0009570)	Biosynthesis of secondary metabolites ;Carbon metabolism ;Oxidative phosphorylation ;Citrate cycle (TCA cycle) ;
Promoter (2-3kb)	Ubiquitin carboxyl-terminal hydrolase (EC 3.4.19.12)	UCH1	Q9FFF2	cysteine protease(PC00081)	cysteine-type deubiquitinase activity(GO:0004843)	ubiquitin-dependent protein catabolic process(GO:0006511);shoot system morphogenesis(GO:0010016);protein deubiquitination(GO:0016579);leaf development(GO:0048366);shoot system development(GO:0048367)	nucleus(GO:0005634);cytoplasm(GO:0005737);Ino80 complex(GO:0031011)	Biosynthesis of amino acids ;Biosynthesis of secondary metabolites ;Carbon metabolism ;Cysteine and methionine metabolism;Sulfur metabolism ;
Distal Intergenic	BED-type domain-containing protein	F511_04942	A0A2Z7BN00	#N/A	#N/A	#N/A	#N/A	Biosynthesis of secondary metabolites ;Glycolysis / Gluconeogenesis ;Pyruvate metabolism ;Fatty acid degradation;Tyrosine metabolism ;
Distal Intergenic	Uncharacterized protein	F511_09234	A0A2Z7AG10	#N/A	#N/A	#N/A	#N/A	#N/A
Distal Intergenic	DUF1985 domain-containing protein	F511_03199	A0A2Z7CV65	#N/A	#N/A	#N/A	#N/A	#N/A
Distal Intergenic	Mediator of RNA polymerase II transcription subunit 11	MED11	Q6ID77	#N/A	transcription coregulator activity(GO:0003712);protein binding(GO:0005515)	regulation of transcription by RNA polymerase II(GO:0006357);protein modification by small protein conjugation or removal(GO:0070647)	nucleus(GO:0005634);mediator complex(GO:0016592)	#N/A
Distal Intergenic	Early light-induced protein	KZV34379.1	A0A2Z7BLW7	#N/A	#N/A	#N/A	#N/A	#N/A
Distal Intergenic	Golgin subfamily B member 1 (372 kDa Golgi complex-associated protein) (GCP372) (Giantin) (Macrogolgin)	GOLGB1	Q14789	#N/A	#N/A	#N/A	endoplasmic reticulum-Golgi intermediate compartment(GO:0005793);Golgi apparatus(GO:0005794);cis-Golgi network(GO:0005801);membrane(GO:0016020)	#N/A
Distal Intergenic	Ubiquitin-like protease family profile domain-containing protein	F511_14961	A0A2Z7DH41	#N/A	#N/A	#N/A	#N/A	#N/A
Distal Intergenic	AP2/ERF domain-containing protein	F511_08984	A0A2Z7ARE6	#N/A	#N/A	#N/A	#N/A	#N/A
Promoter (1-2kb)	Cytochrome c6, chloroplastic (Cytochrome c-552) (Atc6) (Cytochrome c-553) (Cytochrome c553) (Soluble cytochrome f)	petJ	Q93VA3	#N/A	iron ion binding(GO:0005506);electron transfer activity(GO:0009055);heme binding(GO:0020037)	protein localization(GO:0008104);macromolecule biosynthetic process(GO:0009059);RNA metabolic process(GO:0016070);cellular nitrogen compound biosynthetic process(GO:0044271)	chloroplast(GO:0009507)	Photosynthesis
Promoter (<=1kb)	Acetyl-coenzyme A carboxylase carboxyl transferase subunit beta, chloroplastic (ACCase subunit beta) (Acetyl-CoA carboxylase carboxyltransferase subunit beta) (EC 2.1.3.15)	AEK53238.1	G9FCF6	#N/A	#N/A	#N/A	#N/A	#N/A
Promoter (<=1kb)	Ribulose bisphosphate carboxylase large chain (RuBisCO large subunit) (EC 4.1.1.39)	AEK53237.1	G9FCF5	#N/A	#N/A	#N/A	#N/A	Biosynthesis of secondary metabolites ;Carbon fixation in photosynthetic organisms ;Carbon metabolism ;Glyoxylate and dicarboxylate metabolism ;
Promoter (<=1kb)	ATP synthase subunit alpha, chloroplastic (EC 7.1.2.2) (ATP synthase F1 sector subunit alpha) (F-ATPase subunit alpha)	atpA	P56757	ATP synthase(PC00002)	mRNA binding(GO:0003729);ATP binding(GO:0005524);zinc ion binding(GO:0008270);ADP binding(GO:0043531);proton-transporting ATP synthase activity, rotational mechanism(GO:0046933);proton-transporting ATPase activity, rotational mechanism(GO:0046961)	dATP biosynthetic process from ADP(GO:0006176);response to cold(GO:0009409);proton motive force-driven ATP synthesis(GO:0015986)	mitochondrion(GO:0005739);cytosol(GO:0005829);chloroplast(GO:0009507);chloroplast thylakoid(GO:0009534);chloroplast thylakoid membrane(GO:0009535);plastid(GO:0009536);chloroplast ATP synthase complex(GO:0009544);thylakoid(GO:0009579);stromule(GO:0010319);thylakoid lumen(GO:0031977);proton-transporting ATP synthase complex, catalytic core F(1)(GO:0045261)	Oxidative phosphorylation ;Photosynthesis ;
Promoter (1-2kb)	NAD(P)H-quinone oxidoreductase subunit 3, chloroplastic (EC 7.1.1.-) (NAD(P)H dehydrogenase subunit 3) (NADH-plastoquinone oxidoreductase subunit 3)	YP_009469005.1	P56751	#N/A	#N/A	#N/A	#N/A	#N/A
Promoter (<=1kb)	NAD(P)H-quinone oxidoreductase subunit K, chloroplastic (EC 7.1.1.-) (NAD(P)H dehydrogenase subunit K) (NADH-plastoquinone oxidoreductase subunit K)	AEK53233.1	G9FCF1	#N/A	#N/A	#N/A	#N/A	Oxidative phosphorylation
Promoter (<=1kb)	NAD(P)H-quinone oxidoreductase subunit J, chloroplastic (EC 7.1.1.-) (NAD(P)H dehydrogenase, subunit J) (NADH-plastoquinone oxidoreductase subunit J)	QHW07081.1	A0A6C0N8Q6	#N/A	#N/A	#N/A	#N/A	Oxidative phosphorylation
Promoter (<=1kb)	Photosystem I P700 chlorophyll a apoprotein A1 (EC 1.97.1.12) (PSI-A) (PsaA)	psaA	P56766	#N/A	magnesium ion binding(GO:0000287);electron transfer activity(GO:0009055);chlorophyll binding(GO:0016168);oxidoreductase activity(GO:0016491);metal ion binding(GO:0046872);iron-sulfur cluster binding(GO:0051536);4 iron, 4 sulfur cluster binding(GO:0051539)	photosynthesis(GO:0015979);electron transport chain(GO:0022900)	chloroplast(GO:0009507);photosystem I(GO:0009522);chloroplast thylakoid membrane(GO:0009535);plastid(GO:0009536);thylakoid(GO:0009579);membrane(GO:0016020)	Photosynthesis
Promoter (<=1kb)	Cytochrome c oxidase subunit 3	cox3	G9FCM7	oxidase(PC00175)	cytochrome-c oxidase activity(GO:0004129)	mitochondrial electron transport, cytochrome c to oxygen(GO:0006123)	mitochondrion(GO:0005739)	#N/A
Promoter (1-2kb)	Nucleic acid-binding, OB-fold-like protein	At3g18580	Q9LII1	DNA metabolism protein(PC00009)	single-stranded DNA binding(GO:0003697);mRNA binding(GO:0003729)	mitochondrial DNA replication(GO:0006264);RNA metabolic process(GO:0016070);positive regulation of helicase activity(GO:0051096)	mitochondrion(GO:0005739);mitochondrial nucleoid(GO:0042645)	#N/A
Promoter (<=1kb)	Ribosomal protein subunit L16	AKQ51035.1	A0A141BUH7	#N/A	#N/A	#N/A	#N/A	Ribosome
Promoter (<=1kb)	Ribosomal protein S3, mitochondrial	AEK53317.1	G9FCN1	#N/A	#N/A	#N/A	#N/A	Ribosome
Promoter (<=1kb)	Ribosomal protein S4	AEK53318.1	G9FCN2	#N/A	#N/A	#N/A	#N/A	Ribosome
Distal Intergenic	NADH dehydrogenase subunit 9	AEK53302.1	G9FCN3	#N/A	#N/A	#N/A	#N/A	Oxidative phosphorylation
Promoter (<=1kb)	Large ribosomal subunit protein uL10y (60S acidic ribosomal protein P0-2)	RPP0B	Q42112	ribosomal protein(PC00202)	mRNA binding(GO:0003729);structural constituent of ribosome(GO:0003735);copper ion binding(GO:0005507);large ribosomal subunit rRNA binding(GO:0070180)	ribosomal large subunit assembly(GO:0000027);cytoplasmic translation(GO:0002181);response to zinc ion(GO:0010043);ribosome biogenesis(GO:0042254);response to cadmium ion(GO:0046686)	nucleus(GO:0005634);nucleolus(GO:0005730);cytoplasm(GO:0005737);cytosol(GO:0005829);plasmodesma(GO:0009506);cytosolic large ribosomal subunit(GO:0022625);cytosolic ribosome(GO:0022626)	Valine, leucine and isoleucine degradation
Promoter (1-2kb)	Photosystem I P700 chlorophyll a apoprotein A1 (EC 1.97.1.12) (PSI-A) (PsaA)	psaA	P56766	#N/A	magnesium ion binding(GO:0000287);electron transfer activity(GO:0009055);chlorophyll binding(GO:0016168);oxidoreductase activity(GO:0016491);metal ion binding(GO:0046872);iron-sulfur cluster binding(GO:0051536);4 iron, 4 sulfur cluster binding(GO:0051539)	photosynthesis(GO:0015979);electron transport chain(GO:0022900)	chloroplast(GO:0009507);photosystem I(GO:0009522);chloroplast thylakoid membrane(GO:0009535);plastid(GO:0009536);thylakoid(GO:0009579);membrane(GO:0016020)	Photosynthesis
Promoter (1-2kb)	Photosystem I P700 chlorophyll a apoprotein A2 (EC 1.97.1.12) (PSI-B) (PsaB)	QBS54326.1	A0A4D5XZD6	#N/A	#N/A	#N/A	#N/A	Photosynthesis
Promoter (<=1kb)	Cytochrome c biogenesis FC	AEK53316.1	G9FCN5	#N/A	#N/A	#N/A	#N/A	#N/A
Distal Intergenic	Cytochrome b6-f complex subunit 8 (Cytochrome b6-f complex subunit PetN) (Cytochrome b6-f complex subunit VIII)	ATG28037.1	A0A291F7A5	#N/A	#N/A	#N/A	#N/A	Photosynthesis
Promoter (<=1kb)	NA	#N/A	#N/A	#N/A	#N/A	#N/A	#N/A	#N/A
Promoter (<=1kb)	Cytochrome c biogenesis FN	AEK53313.1	G9FCN4	#N/A	#N/A	#N/A	#N/A	#N/A
Distal Intergenic	Uncharacterized protein LOC110011478	LOC110011478	A0A8M8UTJ2	#N/A	#N/A	#N/A	#N/A	#N/A
Promoter (<=1kb)	Cytochrome b6-f complex subunit 4 (17 kDa polypeptide)	AMD08558.1	A0A125R2Z5	#N/A	#N/A	#N/A	#N/A	Photosynthesis
Promoter (<=1kb)	hypothetical protein DAI22_01g354341 [Oryza sativa Japonica Group]	#N/A	#N/A	#N/A	#N/A	#N/A	#N/A	#N/A
Promoter (<=1kb)	Cytochrome b6	QCW94967.1	A0A4Y5PSF0	#N/A	#N/A	#N/A	#N/A	Photosynthesis
Promoter (<=1kb)	Cytochrome b	AEK53311.1	G9FCL8	#N/A	#N/A	#N/A	#N/A	#N/A
Distal Intergenic	Photosystem II reaction center protein Z	KZV34349.1	A0A2Z7ADQ9	#N/A	#N/A	#N/A	#N/A	#N/A
Distal Intergenic	NADH:quinone oxidoreductase/Mrp antiporter membrane subunit domain-containing protein	CUMW_257920	A0A2H5QSK2	#N/A	#N/A	#N/A	#N/A	#N/A
Promoter (<=1kb)	Uncharacterized protein	EJD97_012950	A0A6N2AH75	#N/A	#N/A	#N/A	#N/A	#N/A
Promoter (<=1kb)	Photosystem I reaction center subunit IX (PSI-J)	QKD76268.1	A0A6M8B0D1	#N/A	#N/A	#N/A	#N/A	Photosynthesis
Distal Intergenic	NAD(P)H-quinone oxidoreductase subunit K, chloroplastic (EC 7.1.1.-) (NAD(P)H dehydrogenase subunit K) (NADH-plastoquinone oxidoreductase subunit K)	ndhK	P56756	dehydrogenase(PC00092)	NADH dehydrogenase (ubiquinone) activity(GO:0008137)	aerobic respiration(GO:0009060);electron transport coupled proton transport(GO:0015990)	chloroplast(GO:0009507);plastid(GO:0009536);respiratory chain complex I(GO:0045271)	Oxidative phosphorylation
Promoter (1-2kb)	NADH-ubiquinone oxidoreductase chain 3 (EC 7.1.1.2)	AEK53299.1	G9FCN6	#N/A	#N/A	#N/A	#N/A	Oxidative phosphorylation
Distal Intergenic	E3 ubiquitin-protein ligase PUB24 (EC 2.3.2.27) (Plant U-box protein 24) (RING-type E3 ubiquitin transferase PUB24) (U-box domain-containing protein 24)	PUB24	Q9SF15	ubiquitin-protein ligase(PC00234)	ubiquitin-protein transferase activity(GO:0004842);transferase activity(GO:0016740)	brassinosteroid mediated signaling pathway(GO:0009742);protein ubiquitination(GO:0016567)	nucleus(GO:0005634);cytoplasm(GO:0005737);cytosol(GO:0005829)	Phagosome;
Distal Intergenic	Sterol C-22 desaturase-like	OsJ_00852	Q9LDQ4	#N/A	#N/A	#N/A	#N/A	#N/A
Distal Intergenic	Plus3 domain-containing protein	F511_41277	A0A2Z7CLH5	#N/A	#N/A	#N/A	#N/A	#N/A
Distal Intergenic	Uncharacterized protein	F511_41263	A0A2Z7A7A4	#N/A	#N/A	#N/A	#N/A	#N/A
Promoter (<=1kb)	Uncharacterized protein orf1	AEK53322.1	G9FCN9	#N/A	#N/A	#N/A	#N/A	#N/A
Promoter (<=1kb)	Uncharacterized protein	DEO72_LG1g893	A0A4D6KRM8	#N/A	#N/A	#N/A	#N/A	#N/A
Promoter (<=1kb)	NA	#N/A	#N/A	#N/A	#N/A	#N/A	#N/A	#N/A
Promoter (<=1kb)	NADH dehydrogenase [ubiquinone] 1 beta subcomplex subunit 9 (B22 subunit of eukaryotic mitochondrial complex I) (Complex I-B22) (AtCIB22) (CI-B22) (NADH-ubiquinone oxidoreductase B22 subunit)	CIB22	Q945M1	oxidoreductase(PC00176)	#N/A	carbohydrate metabolic process(GO:0005975);mitochondrial electron transport, NADH to ubiquinone(GO:0006120);photorespiration(GO:0009853)	plant-type vacuole(GO:0000325);mitochondrion(GO:0005739);mitochondrial respiratory chain complex I(GO:0005747);plasma membrane(GO:0005886);mitochondrial membrane(GO:0031966);respiratory chain complex I(GO:0045271)	Oxidative phosphorylation
Promoter (<=1kb)	DNA-directed RNA polymerase subunit beta (EC 2.7.7.6) (PEP) (Plastid-encoded RNA polymerase subunit beta) (RNA polymerase subunit beta)	rpoB	P50546	DNA-directed RNA polymerase(PC00019)	mRNA binding(GO:0003729);DNA-directed 5'-3' RNA polymerase activity(GO:0003899);protein binding(GO:0005515);ribonucleoside binding(GO:0032549)	DNA-templated transcription elongation(GO:0006354)	chloroplast(GO:0009507);chloroplast nucleoid(GO:0042644)	RNA polymerase
Promoter (<=1kb)	Uncharacterized protein	F511_18988	A0A2Z7CW93	#N/A	#N/A	#N/A	#N/A	#N/A
Distal Intergenic	Large ribosomal subunit protein uL5c (50S ribosomal protein L5, chloroplastic)	RPL5	O04603	ribosomal protein(PC00202)	RNA binding(GO:0003723);mRNA binding(GO:0003729);structural constituent of ribosome(GO:0003735)	translation(GO:0006412);protein metabolic process(GO:0019538);macromolecule metabolic process(GO:0043170)	cytosol(GO:0005829);chloroplast(GO:0009507);chloroplast stroma(GO:0009570);chloroplast envelope(GO:0009941);cytosolic ribosome(GO:0022626)	Ribosome
Distal Intergenic	Reverse transcriptase domain-containing protein	XP_016552431.1	A0A075VVS9	#N/A	#N/A	#N/A	#N/A	#N/A
Promoter (1-2kb)	NA	#N/A	#N/A	#N/A	#N/A	#N/A	#N/A	#N/A
Distal Intergenic	ATP synthase subunit beta, chloroplastic (EC 7.1.2.2) (ATP synthase F1 sector subunit beta) (F-ATPase subunit beta)	atpB	P19366	ATP synthase(PC00002)	mRNA binding(GO:0003729);zinc ion binding(GO:0008270);proton transmembrane transporter activity(GO:0015078);proton-transporting ATP synthase activity, rotational mechanism(GO:0046933);proton-transporting ATPase activity, rotational mechanism(GO:0046961)	response to cold(GO:0009409);proton motive force-driven ATP synthesis(GO:0015986);proton motive force-driven mitochondrial ATP synthesis(GO:0042776);defense response to fungus(GO:0050832)	mitochondrial proton-transporting ATP synthase complex(GO:0005753);mitochondrial proton-transporting ATP synthase, catalytic core(GO:0005754);plant-type cell wall(GO:0009505);chloroplast(GO:0009507);chloroplast thylakoid(GO:0009534);chloroplast thylakoid membrane(GO:0009535);plastid(GO:0009536);chloroplast ATP synthase complex(GO:0009544);chloroplast stroma(GO:0009570);thylakoid(GO:0009579);plast…	Oxidative phosphorylation ;Photosynthesis ;
Promoter (<=1kb)	30S ribosomal protein S2, chloroplastic	Ahy_B06g082483	A0A444YNN9	#N/A	#N/A	#N/A	#N/A	#N/A
Promoter (<=1kb)	RNA polymerase beta' subunit, partial [Goodenia micrantha]	#N/A	#N/A	#N/A	#N/A	#N/A	#N/A	#N/A
Promoter (1-2kb)	DNA-directed RNA polymerase II subunit 2 (DNA-directed RNA polymerase II 135 kDa polypeptide) (DNA-directed RNA polymerase II subunit RPB2) (RNA polymerase II subunit 2) (RNA polymerase II subunit B2) (EC 2.7.7.6) (Protein EMBRYO DEFECTIVE 1989)	NRPB2	P38420	DNA-directed RNA polymerase(PC00019)	RNA polymerase II activity(GO:0001055);DNA binding(GO:0003677);DNA-directed 5'-3' RNA polymerase activity(GO:0003899);ribonucleoside binding(GO:0032549)	embryo development ending in seed dormancy(GO:0009793);miRNA processing(GO:0035196)	nucleus(GO:0005634);RNA polymerase II, core complex(GO:0005665);plasmodesma(GO:0009506)	RNA polymerase
Promoter (2-3kb)	External alternative NAD(P)H-ubiquinone oxidoreductase B4, mitochondrial (EC 1.6.5.9) (External alternative NADH dehydrogenase NDB4) (NADH:ubiquinone reductase (non-electrogenic) NDB4)	NDB4	Q9SKT7	oxidoreductase(PC00176)	NADH dehydrogenase activity(GO:0003954);calcium ion binding(GO:0005509);oxidoreductase activity(GO:0016491)	NADH oxidation(GO:0006116)	mitochondrion(GO:0005739);mitochondrial intermembrane space(GO:0005758);chloroplast(GO:0009507)	Oxidative phosphorylation
Promoter (<=1kb)	NADH-ubiquinone oxidoreductase chain 1 (EC 7.1.1.2)	AUB30401.1	A0A2H4V454	#N/A	#N/A	#N/A	#N/A	Oxidative phosphorylation
Promoter (<=1kb)	Maturase	AEK53312.1	G9FCN8	#N/A	#N/A	#N/A	#N/A	Photosynthesis
Promoter (<=1kb)	Maturase	AEK53312.1	G9FCN8	#N/A	#N/A	#N/A	#N/A	Photosynthesis
Promoter (<=1kb)	LOW QUALITY PROTEIN: uncharacterized protein LOC113783458 [Coffea eugenioides]	#N/A	#N/A	#N/A	#N/A	#N/A	#N/A	#N/A
Promoter (<=1kb)	Uncharacterized protein	DEO72_LG1g893	A0A4D6KRM8	#N/A	#N/A	#N/A	#N/A	#N/A
Promoter (<=1kb)	Uncharacterized protein orf1	AEK53322.1	G9FCN9	#N/A	#N/A	#N/A	#N/A	#N/A
Promoter (<=1kb)	Reverse transcriptase domain-containing protein	T459_28128	A0A2G2YGC6	#N/A	#N/A	#N/A	#N/A	#N/A
Promoter (1-2kb)	Cytochrome c oxidase subunit 2	QKE23461.1	A0A6M8EJ96	#N/A	#N/A	#N/A	#N/A	Oxidative phosphorylation
Promoter (<=1kb)	NADH-ubiquinone oxidoreductase chain 6 (EC 7.1.1.2)	AEK53301.1	G9FCP2	#N/A	#N/A	#N/A	#N/A	Oxidative phosphorylation
Promoter (<=1kb)	Cytochrome c oxidase subunit 1 (EC 7.1.1.9)	AEK53308.1G9FCP3	G9FCP3	#N/A	#N/A	#N/A	#N/A	Oxidative phosphorylation
Distal Intergenic	Photosystem II reaction center protein Z	KZV34349.1	A0A2Z7ADQ9	#N/A	#N/A	#N/A	#N/A	#N/A
Promoter (<=1kb)	Cytochrome b	AEK53311.1	G9FCL8	#N/A	#N/A	#N/A	#N/A	#N/A
Distal Intergenic	Uncharacterized protein	YP_004842075.1	G2XLP5	#N/A	#N/A	#N/A	#N/A	#N/A
Distal Intergenic	Homeobox domain-containing protein	E3N88_21871	A0A5N6NAN1	#N/A	#N/A	#N/A	#N/A	#N/A
Distal Intergenic	50S ribosomal protein L36, chloroplastic	AWN57879.1	A0A2U8XHU7	#N/A	#N/A	#N/A	#N/A	Ribosome
Distal Intergenic	Cytochrome c oxidase subunit 1 (EC 7.1.1.9)	AEK53308.1	G9FCP3	#N/A	#N/A	#N/A	#N/A	Oxidative phosphorylation
Distal Intergenic	Photosystem II D2 protein (PSII D2 protein) (EC 1.10.3.9) (Photosystem Q(A) protein)	psbD	P56761	#N/A	iron ion binding(GO:0005506);electron transfer activity(GO:0009055);oxygen evolving activity(GO:0010242);chlorophyll binding(GO:0016168);oxidoreductase activity(GO:0016491);electron transporter, transferring electrons within the cyclic electron transport pathway of photosynthesis activity(GO:0045156);metal ion binding(GO:0046872)	photosynthetic electron transport in photosystem II(GO:0009772);photosynthesis(GO:0015979);photosynthesis, light reaction(GO:0019684)	chloroplast(GO:0009507);photosystem II(GO:0009523);chloroplast thylakoid membrane(GO:0009535);plastid(GO:0009536);thylakoid(GO:0009579);membrane(GO:0016020)	Photosynthesis
Promoter (1-2kb)	Photosystem II CP43 reaction center protein (PSII 43 kDa protein) (Protein CP-43)	PsbC	P56778	#N/A	chlorophyll binding(GO:0016168);electron transporter, transferring electrons within the cyclic electron transport pathway of photosynthesis activity(GO:0045156);metal ion binding(GO:0046872)	photosynthetic electron transport chain(GO:0009767);photosynthetic electron transport in photosystem II(GO:0009772);photosynthesis(GO:0015979);photosynthesis, light reaction(GO:0019684)	chloroplast(GO:0009507);photosystem(GO:0009521);photosystem II(GO:0009523);chloroplast thylakoid membrane(GO:0009535);plastid(GO:0009536);thylakoid(GO:0009579);membrane(GO:0016020)	Photosynthesis
Promoter (<=1kb)	neuralized-like protein 4 [Striga asiatica]	#N/A	#N/A	#N/A	#N/A	#N/A	#N/A	#N/A
Promoter (<=1kb)	DUF4283 domain-containing protein	F511_03903	A0A2Z7DEF1	#N/A	#N/A	#N/A	#N/A	#N/A
Promoter (1-2kb)	Uncharacterized protein orf3	AEK53324.1	G9FCM6	#N/A	#N/A	#N/A	#N/A	#N/A
Promoter (1-2kb)	Cytochrome c oxidase subunit 1 (EC 7.1.1.9) (Cytochrome c oxidase polypeptide I)	COX1	P60620	oxidase(PC00175)	cytochrome-c oxidase activity(GO:0004129);heme binding(GO:0020037)	mitochondrial electron transport, cytochrome c to oxygen(GO:0006123);electron transport coupled proton transport(GO:0015990);respiratory electron transport chain(GO:0022904)	mitochondrion(GO:0005739);mitochondrial respiratory chain complex IV(GO:0005751)	Oxidative phosphorylation
Distal Intergenic	Neuralized-like protein 4	NEURL4	A1L0Y2	ubiquitin-protein ligase(PC00234)	ubiquitin protein ligase activity(GO:0061630)	#N/A	#N/A	#N/A
Distal Intergenic	MYB transcription factor	MYB91	Q0PJH2	#N/A	#N/A	#N/A	#N/A	#N/A
Distal Intergenic	No apical meristem-associated C-terminal domain-containing protein	F511_33468	A0A2Z7BFJ2	#N/A	#N/A	#N/A	#N/A	#N/A
Distal Intergenic	Porphobilinogen deaminase, chloroplastic (PBG) (EC 2.5.1.61) (Hydroxymethylbilane synthase) (HMBS) (Pre-uroporphyrinogen synthase) (Protein RUGOSA1)	HEMC	Q43316	deaminase(PC00088)	hydroxymethylbilane synthase activity(GO:0004418);protein binding(GO:0005515)	porphyrin-containing compound biosynthetic process(GO:0006779);protoporphyrinogen IX biosynthetic process(GO:0006782);heme biosynthetic process(GO:0006783);chlorophyll biosynthetic process(GO:0015995);peptidyl-pyrromethane cofactor linkage(GO:0018160);chloroplast RNA modification(GO:1900865)	cytoplasm(GO:0005737);plasma membrane(GO:0005886);chloroplast(GO:0009507);chloroplast stroma(GO:0009570);chloroplast envelope(GO:0009941);apoplast(GO:0048046)	Biosynthesis of cofactors ;Biosynthesis of secondary metabolites ;
Distal Intergenic	DUF4408 domain-containing protein	CDL12_15993	A0A2G9H1K0	#N/A	#N/A	#N/A	#N/A	#N/A
Distal Intergenic	Uncharacterized protein	F511_31297	A0A2Z7APC8	#N/A	#N/A	#N/A	#N/A	#N/A
Distal Intergenic	Uncharacterized protein	F511_35051	A0A2Z7AF49	#N/A	#N/A	#N/A	#N/A	#N/A
Distal Intergenic	NA	#N/A	#N/A	#N/A	#N/A	#N/A	#N/A	#N/A
Distal Intergenic	Oleoyl-acyl carrier protein thioesterase 1, chloroplastic (EC 3.1.2.14) (18:0-acyl-carrier protein thioesterase) (18:0-ACP thioesterase) (Acyl-[acyl-carrier-protein] hydrolase)	FATA	Q42561	esterase(PC00097)	acyl carrier activity(GO:0000036);oleoyl-[acyl-carrier-protein] hydrolase activity(GO:0004320);myristoyl-[acyl-carrier-protein] hydrolase activity(GO:0016295);palmitoyl-[acyl-carrier-protein] hydrolase activity(GO:0016296);acyl-[acyl-carrier-protein] hydrolase activity(GO:0016297)	fatty acid biosynthetic process(GO:0006633)	chloroplast(GO:0009507)	Metabolic pathways
Distal Intergenic	Translation initiation factor IF-3	LOC105162905	A0A6I9TF72	#N/A	#N/A	#N/A	#N/A	#N/A
Intron (gmmHiC_scaffold_9G003700.1/gmmHiC_scaffold_9G003700, intron 7 of 16)	7-methylguanosine phosphate-specific 5'-nucleotidase (7-methylguanosine nucleotidase) (EC 3.1.3.91) (Cytosolic 5'-nucleotidase 3B) (Cytosolic 5'-nucleotidase III-like protein) (cN-III-like protein) (EC 3.1.3.5) (N(7)-methylguanylate 5'-phosphatase)	NT5C3B	Q3UFY7	esterase(PC00097)	nucleotide binding(GO:0000166);magnesium ion binding(GO:0000287);5'-nucleotidase activity(GO:0008253);hydrolase activity(GO:0016787);metal ion binding(GO:0046872);XMP 5'-nucleosidase activity(GO:0106411)	nucleotide metabolic process(GO:0009117)	cytoplasm(GO:0005737)	#N/A
Distal Intergenic	Aspartic proteinase PCS1 (EC 3.4.23.-) (Aspartic protease 38) (AtASP38) (Protein EMBRYO DEFECTIVE 24) (Protein PROMOTION OF CELL SURVIVAL 1)	PCS1	Q9LZL3	protease(PC00190)	aspartic-type endopeptidase activity(GO:0004190);peptidase activity(GO:0008233)	embryo development ending in seed dormancy(GO:0009793);programmed cell death(GO:0012501)	extracellular region(GO:0005576);endoplasmic reticulum(GO:0005783)	#N/A
Distal Intergenic	Flavone 3'-O-methyltransferase 1 (AtOMT1) (EC 2.1.1.42) (Acetylserotonin O-methyltransferase OMT1) (EC 2.1.1.4) (Caffeate O-methyltransferase 1) (AtCOMT) (EC 2.1.1.68) (Quercetin 3'-O-methyltransferase 1) (EC 2.1.1.-) (Serotonin O-methyltransferase) (EC 2.1.1.-)	COMT	Q9FK25	methyltransferase(PC00155)	methyltransferase activity(GO:0008168);O-methyltransferase activity(GO:0008171);S-adenosylmethionine-dependent methyltransferase activity(GO:0008757);nicotinate N-methyltransferase activity(GO:0008938);transferase activity(GO:0016740);acetylserotonin O-methyltransferase activity(GO:0017096);luteolin O-methyltransferase activity(GO:0030744);protein dimerization activity(GO:0046983);caffeate O-meth…	response to wounding(GO:0009611);phenylpropanoid biosynthetic process(GO:0009699);lignin biosynthetic process(GO:0009809);aromatic compound biosynthetic process(GO:0019438);melatonin biosynthetic process(GO:0030187);methylation(GO:0032259);flavonol biosynthetic process(GO:0051555);regulation of lignin biosynthetic process(GO:1901141);nicotinate metabolic process(GO:1901847)	#N/A	Biosynthesis of cofactors ;Biosynthesis of secondary metabolites ;Ubiquinone and other terpenoid-quinone biosynthesis ;
Promoter (1-2kb)	RRM domain-containing protein	F511_04511	A0A2Z7C9A7	#N/A	#N/A	#N/A	#N/A	#N/A
Distal Intergenic	Dirigent protein 6 (AtDIR6)	DIR6	Q9SUQ8	protein-binding activity modulator(PC00095)	guiding stereospecific synthesis activity(GO:0042349);identical protein binding(GO:0042802);protein homodimerization activity(GO:0042803)	(-)-pinoresinol biosynthetic process(GO:1901599)	extracellular region(GO:0005576)	#N/A
Distal Intergenic	S-protein homolog	F511_18526	A0A2Z7B629	#N/A	#N/A	#N/A	#N/A	#N/A
Distal Intergenic	PREDICTED: uncharacterized protein LOC105953870 [Erythranthe guttata]	#N/A	#N/A	#N/A	#N/A	#N/A	#N/A	#N/A
Distal Intergenic	Exosome complex component CSL4	F511_17976	A0A2Z7ARF2	#N/A	#N/A	#N/A	#N/A	RNA degradation
Distal Intergenic	B-box zinc finger protein 32 (EIP6, EMF1-INTERACTING PROTEIN 6)	BBX32	Q9LJB7	#N/A	DNA-binding transcription factor activity(GO:0003700);protein binding(GO:0005515);zinc ion binding(GO:0008270)	regulation of DNA-templated transcription(GO:0006355);photomorphogenesis(GO:0009640);blue light signaling pathway(GO:0009785);regulation of flower development(GO:0009909);red or far-red light signaling pathway(GO:0010017);negative regulation of DNA-templated transcription(GO:0045892)	nucleus(GO:0005634);cytoplasm(GO:0005737)	Oxidative phosphorylation
Distal Intergenic	NA	#N/A	#N/A	#N/A	#N/A	#N/A	#N/A	#N/A
Promoter (<=1kb)	DNA-directed RNA polymerase subunit beta'' (EC 2.7.7.6) (PEP) (Plastid-encoded RNA polymerase subunit beta'') (RNA polymerase subunit beta'')	ATN95831.1	A0A2R2YAX7	#N/A	#N/A	#N/A	#N/A	RNA polymerase
Promoter (<=1kb)	DNA-directed RNA polymerase subunit beta'' (EC 2.7.7.6) (PEP) (Plastid-encoded RNA polymerase subunit beta'') (RNA polymerase subunit beta'')	AOY41452.1	A0A1D9CSB2	#N/A	#N/A	#N/A	#N/A	RNA polymerase
Promoter (<=1kb)	30S ribosomal protein S2, chloroplastic	Ahy_B06g082483	A0A444YNN9	#N/A	#N/A	#N/A	#N/A	#N/A
Distal Intergenic	NA	#N/A	#N/A	#N/A	#N/A	#N/A	#N/A	#N/A
Promoter (2-3kb)	Uncharacterized protein	Lal_00045190	A0A6A5L2Q3	#N/A	#N/A	#N/A	#N/A	#N/A
Promoter (<=1kb)	Uncharacterized protein ycf68	BVC80_4285g1	A0A200Q5G5	#N/A	#N/A	#N/A	#N/A	#N/A
Promoter (<=1kb)	Ribosomal protein S12	AEK53320.1	G9FCN7	#N/A	#N/A	#N/A	#N/A	Ribosome
Promoter (2-3kb)	NADH-ubiquinone oxidoreductase chain 3 (EC 7.1.1.2)	AEK53298.1	G9FCN6	#N/A	#N/A	#N/A	#N/A	Oxidative phosphorylation
Promoter (<=1kb)	Ribosomal protein L2 C-terminal domain-containing protein	C4D60_Mb00t04390	A0A4S8I7J2	#N/A	#N/A	#N/A	#N/A	#N/A
Promoter (2-3kb)	Uncharacterized protein	VITISV_038986	A5AMW0	#N/A	#N/A	#N/A	#N/A	#N/A
Promoter (<=1kb)	uncharacterized protein LOC114074671 [Solanum pennellii]	#N/A	#N/A	#N/A	#N/A	#N/A	#N/A	#N/A
Promoter (<=1kb)	External alternative NAD(P)H-ubiquinone oxidoreductase B4, mitochondrial (EC 1.6.5.9) (External alternative NADH dehydrogenase NDB4) (NADH:ubiquinone reductase (non-electrogenic) NDB4)	NDB4	Q9SKT7	oxidoreductase(PC00176)	NADH dehydrogenase activity(GO:0003954);calcium ion binding(GO:0005509);oxidoreductase activity(GO:0016491)	NADH oxidation(GO:0006116)	mitochondrion(GO:0005739);mitochondrial intermembrane space(GO:0005758);chloroplast(GO:0009507)	Oxidative phosphorylation
Distal Intergenic	NAD(P)H-quinone oxidoreductase subunit K, chloroplastic (EC 7.1.1.-) (NAD(P)H dehydrogenase subunit K) (NADH-plastoquinone oxidoreductase subunit K)	ndhK	P56756	dehydrogenase(PC00092)	NADH dehydrogenase (ubiquinone) activity(GO:0008137)	aerobic respiration(GO:0009060);electron transport coupled proton transport(GO:0015990)	chloroplast(GO:0009507);plastid(GO:0009536);respiratory chain complex I(GO:0045271)	Oxidative phosphorylation
Distal Intergenic	ATP synthase subunit alpha, chloroplastic (EC 7.1.2.2) (ATP synthase F1 sector subunit alpha) (F-ATPase subunit alpha)	AEK53214.1	G9FCD2	#N/A	#N/A	#N/A	#N/A	Oxidative phosphorylation ;Photosynthesis ;
Distal Intergenic	Photosystem II CP43 reaction center protein (PSII 43 kDa protein) (Protein CP-43)	psbC	P56778	#N/A	chlorophyll binding(GO:0016168);electron transporter, transferring electrons within the cyclic electron transport pathway of photosynthesis activity(GO:0045156);metal ion binding(GO:0046872)	photosynthetic electron transport chain(GO:0009767);photosynthetic electron transport in photosystem II(GO:0009772);photosynthesis(GO:0015979);photosynthesis, light reaction(GO:0019684)	chloroplast(GO:0009507);photosystem(GO:0009521);photosystem II(GO:0009523);chloroplast thylakoid membrane(GO:0009535);plastid(GO:0009536);thylakoid(GO:0009579);membrane(GO:0016020)	Photosynthesis
Promoter (2-3kb)	neuralized-like protein 4 [Striga asiatica]	#N/A	#N/A	#N/A	#N/A	#N/A	#N/A	#N/A
Promoter (<=1kb)	30S ribosomal protein S3, chloroplastic	ARF05926.1	A0A1W5T1N7	#N/A	#N/A	#N/A	#N/A	Ribosome
Promoter (<=1kb)	DUF4283 domain-containing protein	F511_03903	A0A2Z7DEF1	#N/A	#N/A	#N/A	#N/A	#N/A
Promoter (<=1kb)	Cytochrome c biogenesis B	AEK53315.1	G9FCM5	#N/A	#N/A	#N/A	#N/A	#N/A
Promoter (<=1kb)	Uncharacterized protein orf3	AEK53324.1	G9FCM6	#N/A	#N/A	#N/A	#N/A	#N/A
Promoter (<=1kb)	NADH-ubiquinone oxidoreductase chain 5 (EC 7.1.1.2) (NADH dehydrogenase subunit 5)	nad5	P29388	oxidoreductase(PC00176)	NADH dehydrogenase activity(GO:0003954)	electron transport coupled proton transport(GO:0015990);cellular respiration(GO:0045333)	mitochondrion(GO:0005739);mitochondrial respiratory chain complex I(GO:0005747)	Oxidative phosphorylation
Promoter (<=1kb)	Uncharacterized 11.0 kDa protein	ORF142	O10373	dehydrogenase(PC00092)	NADH dehydrogenase activity(GO:0003954);NADH dehydrogenase (ubiquinone) activity(GO:0008137)	aerobic respiration(GO:0009060);electron transport chain(GO:0022900)	mitochondrion(GO:0005739);mitochondrial respiratory chain complex I(GO:0005747);plasma membrane(GO:0005886);membrane(GO:0016020)	#N/A
Promoter (<=1kb)	Uncharacterized protein	AGU16625.1	V9P4S9	#N/A	#N/A	#N/A	#N/A	#N/A
Distal Intergenic	Endoglucanase 8 (EC 3.2.1.4) (Cellulase 1) (AtCEL1) (Endo-1,4-beta glucanase 8)	CEL1	Q9CAC1	#N/A	cellulase activity(GO:0008810)	cell wall modification involved in multidimensional cell growth(GO:0042547)	extracellular region(GO:0005576);chloroplast(GO:0009507)	Starch and sucrose metabolism
Distal Intergenic	#N/A	#N/A	#N/A	#N/A	#N/A	#N/A	#N/A	#N/A
Distal Intergenic	DUF1985 domain-containing protein	F511_35242	A0A2Z7CXV8	#N/A	#N/A	#N/A	#N/A	#N/A
Promoter (<=1kb)	Protein Ycf2	ycf2	A0A291F6R3	#N/A	protein binding(GO:0005515);chloroplast protein-transporting ATPase activity(GO:0016464);ATP hydrolysis activity(GO:0016887)	protein import into chloroplast stroma(GO:0045037)	intracellular anatomical structure(GO:0005622);chloroplast(GO:0009507);plastid(GO:0009536);chloroplast envelope(GO:0009941);Ycf2/FtsHi complex(GO:0062091)	#N/A
Promoter (<=1kb)	Uncharacterized protein	F511_28490	A0A2Z7ACR2	#N/A	#N/A	#N/A	#N/A	#N/A
Exon (gmmHiC_scaffold_9G025000.1/gmmHiC_scaffold_9G025000, exon 11 of 15)	Acidic endochitinase (EC 3.2.1.14)	A0A3G1TVK8_COFCA	P19172	#N/A	#N/A	#N/A	#N/A	Amino sugar and nucleotide sugar metabolism
Distal Intergenic	Flavone 3'-O-methyltransferase 1 (AtOMT1) (EC 2.1.1.42) (Acetylserotonin O-methyltransferase OMT1) (EC 2.1.1.4) (Caffeate O-methyltransferase 1) (AtCOMT) (EC 2.1.1.68) (Quercetin 3'-O-methyltransferase 1) (EC 2.1.1.-) (Serotonin O-methyltransferase) (EC 2.1.1.-)	OMT1	Q9FK25	methyltransferase(PC00155)	O-methyltransferase activity(GO:0008171);S-adenosylmethionine-dependent methyltransferase activity(GO:0008757);acetylserotonin O-methyltransferase activity(GO:0017096);luteolin O-methyltransferase activity(GO:0030744);quercetin 3-O-methyltransferase activity(GO:0030755);myricetin 3'-O-methyltransferase activity(GO:0033799);protein dimerization activity(GO:0046983);caffeate O-methyltransferase act…	response to osmotic stress(GO:0006970);circadian rhythm(GO:0007623);lignin biosynthetic process(GO:0009809);seed oilbody biogenesis(GO:0010344);response to mannitol(GO:0010555);aromatic compound biosynthetic process(GO:0019438);melatonin biosynthetic process(GO:0030187);regulation of anthocyanin metabolic process(GO:0031537);methylation(GO:0032259);serotonin metabolic process(GO:0042428);mucilage…	nucleus(GO:0005634);cytoplasm(GO:0005737);cytosol(GO:0005829);plasmodesma(GO:0009506);plastid(GO:0009536)	Basal transcription factors
Distal Intergenic	Ultraviolet-B receptor UVR8	F511_09343	A0A2Z7BVB6	#N/A	#N/A	#N/A	#N/A	#N/A
Distal Intergenic	Exostosin GT47 domain-containing protein	F511_25178	A0A2Z7C7G4	#N/A	#N/A	#N/A	#N/A	#N/A
Distal Intergenic	AP2/ERF domain-containing protein	F511_19319	A0A2Z7BJB7	#N/A	#N/A	#N/A	#N/A	#N/A
Distal Intergenic	Transmembrane protein 131-like	TMEM131L	A2VDJ0	#N/A	#N/A	#N/A	membrane(GO:0016020)	#N/A
Distal Intergenic	histone acetyltransferase (EC 2.3.1.48)	F511_34900	A0A2Z7AXS0	#N/A	#N/A	#N/A	#N/A	#N/A
Distal Intergenic	Pollen Ole e 1 allergen and extensin family protein	F511_24984	A0A2Z7CX85	#N/A	#N/A	#N/A	#N/A	#N/A
Promoter (<=1kb)	Beta carbonic anhydrase 2, chloroplastic (AtbCA2) (AtbetaCA2) (EC 4.2.1.1) (Beta carbonate dehydratase 2)	ca2	P42737	dehydratase(PC00091)	carbonate dehydratase activity(GO:0004089);zinc ion binding(GO:0008270)	organelle organization(GO:0006996);lipid biosynthetic process(GO:0008610);response to cold(GO:0009409);response to light stimulus(GO:0009416);response to bacterium(GO:0009617);response to light intensity(GO:0009642);carbon utilization(GO:0015976);pigment metabolic process(GO:0042440);cellular nitrogen compound biosynthetic process(GO:0044271);small molecule biosynthetic process(GO:0044283);protei…	cytoplasm(GO:0005737);cytosol(GO:0005829);chloroplast(GO:0009507);chloroplast thylakoid membrane(GO:0009535);plastid(GO:0009536);chloroplast stroma(GO:0009570);chloroplast envelope(GO:0009941);apoplast(GO:0048046)	Cysteine and methionine metabolism
Promoter (1-2kb)	EF-hand domain-containing protein	F511_18427	A0A2Z7C7X2	#N/A	#N/A	#N/A	#N/A	#N/A
Intron (gmmHiC_scaffold_9G031980.1/gmmHiC_scaffold_9G031980, intron 11 of 15)	Protein root UVB sensitive 4	RUS4	Q67YT8	#N/A	molecular_function(GO:0003674)	anther development(GO:0048653)	chloroplast(GO:0009507)	Valine, leucine and isoleucine degradation
Distal Intergenic	Beta-galactosidase 1 (Lactase 1) (EC 3.2.1.23)	BGAL8	Q9SCW1	galactosidase(PC00104)	beta-galactosidase activity(GO:0004565);carbohydrate binding(GO:0030246)	carbohydrate metabolic process(GO:0005975);response to light intensity(GO:0009642);regulation of gene expression(GO:0010468);carboxylic acid metabolic process(GO:0019752);regulation of RNA metabolic process(GO:0051252)	extracellular region(GO:0005576);cell wall(GO:0005618);vacuole(GO:0005773);cytosol(GO:0005829);plant-type cell wall(GO:0009505);plasmodesma(GO:0009506)	Galactose metabolism
Promoter (1-2kb)	Exportin-4 protein	At4g38092	A0A1P8B8E8	#N/A	nuclear export signal receptor activity(GO:0005049)	#N/A	chloroplast(GO:0009507)	#N/A
Promoter (2-3kb)	Probable acetolactate synthase large subunit (AHAS) (EC 2.2.1.6) (Acetohydroxy-acid synthase large subunit) (ALS)	ilvB	O08353	ligase(PC00142)	magnesium ion binding(GO:0000287);acetolactate synthase activity(GO:0003984);pyruvate decarboxylase activity(GO:0004737);protein binding(GO:0005515);thiamine pyrophosphate binding(GO:0030976);flavin adenine dinucleotide binding(GO:0050660)	branched-chain amino acid biosynthetic process(GO:0009082);isoleucine biosynthetic process(GO:0009097);valine biosynthetic process(GO:0009099)	acetolactate synthase complex(GO:0005948);chloroplast(GO:0009507);chloroplast stroma(GO:0009570)	Biosynthesis of amino acids ;Biosynthesis of secondary metabolites ;Butanoate metabolism ;Oxocarboxylic acid metabolism ;Pantothenate and CoA biosynthesis;
Distal Intergenic	NADP-dependent oxidoreductase domain-containing protein	Lal_00014492	A0A6A5L031	#N/A	#N/A	#N/A	#N/A	Biosynthesis of cofactors ;Biosynthesis of secondary metabolites ;Ubiquinone and other terpenoid-quinone biosynthesis ;
Distal Intergenic	30S ribosomal protein S2, chloroplastic	Lal_00005296	A0A6A5L018	#N/A	#N/A	#N/A	#N/A	#N/A
Promoter (2-3kb)	Methionine aminopeptidase chloroplastic mitochondrial isoform x2	RF55_9325	A0A0J7NEA9	#N/A	#N/A	#N/A	#N/A	Oxidative phosphorylation
Promoter (<=1kb)	Tryptophan synthase beta chain 1, chloroplastic (EC 4.2.1.20)	TSB1	P14671	#N/A	tryptophan synthase activity(GO:0004834)	tryptophan biosynthetic process(GO:0000162);response to oxidative stress(GO:0006979);indoleacetic acid biosynthetic process(GO:0009684)	cytoplasm(GO:0005737);plasma membrane(GO:0005886);chloroplast(GO:0009507);chloroplast stroma(GO:0009570)	Biosynthesis of amino acids ;Biosynthesis of secondary metabolites ;Glycine, serine and threonine metabolism ;Phenylalanine, tyrosine and tryptophan biosynthesis;
Promoter (2-3kb)	Recombinase A	F511_25212	A0A2Z7A1F7	#N/A	#N/A	#N/A	#N/A	#N/A
Distal Intergenic	Methylesterase 17-like isoform X1	LOC104593749	A0A1U7ZGD1	#N/A	#N/A	#N/A	#N/A	#N/A
Promoter (2-3kb)	HTH cro/C1-type domain-containing protein	Lal_00000701	A0A6A5L221	#N/A	#N/A	#N/A	#N/A	#N/A
Distal Intergenic	Uridylate kinase PUMPKIN, chloroplastic (EC 2.7.4.22) (Plastid UMP kinase) (Protein DEFECT IN PSAA/B TRANSCRIPT ACCUMULATION 1) (Uridine monophosphate kinase) (UMP kinase) (UMPK)	PUMPKIN	Q9LSA9	#N/A	#N/A	#N/A	#N/A	Biosynthesis of secondary metabolites ;Carbon metabolism ;Oxidative phosphorylation ;Citrate cycle (TCA cycle) ;
Distal Intergenic	TITAN-like protein	TTL	F4JRR5	hydrolase(PC00121)	protein binding(GO:0005515);hydroxyisourate hydrolase activity(GO:0033971);identical protein binding(GO:0042802);2-oxo-4-hydroxy-4-carboxy-5-ureidoimidazoline decarboxylase activity(GO:0051997)	regulation of cell growth by extracellular stimulus(GO:0001560);purine nucleobase metabolic process(GO:0006144);brassinosteroid mediated signaling pathway(GO:0009742);allantoin biosynthetic process(GO:0019428);urate catabolic process(GO:0019628)	extracellular region(GO:0005576);peroxisome(GO:0005777);cytosol(GO:0005829);extrinsic component of cytoplasmic side of plasma membrane(GO:0031234)	#N/A
Distal Intergenic	Enoyl-CoA hydratase	Lal_00013857	A0A6A5L574	#N/A	#N/A	#N/A	#N/A	#N/A
Distal Intergenic	NADP-dependent oxidoreductase domain-containing protein	Lal_00014492	A0A6A5L031	#N/A	#N/A	#N/A	#N/A	Oxidative phosphorylation
Promoter (<=1kb)	Methionine synthase (EC 2.1.1.13) (5-methyltetrahydrofolate--homocysteine methyltransferase)	BGO89_11025	A0A1M3KXP7	#N/A	#N/A	#N/A	#N/A	Biosynthesis of secondary metabolites ;Biosynthesis of amino acids ;Cysteine and methionine metabolism;
Promoter (<=1kb)	SUF system FeS cluster assembly SufBD N-terminal domain-containing protein	G195_000914	A0A8J4WQM9	#N/A	#N/A	#N/A	#N/A	#N/A
Distal Intergenic	transketolase (EC 2.2.1.1)	KFM23641.1	A0A087SD37	#N/A	#N/A	#N/A	#N/A	Biosynthesis of secondary metabolites ;Carbon metabolism ;Biosynthesis of amino acids ;Pentose phosphate pathway ;Carbon fixation in photosynthetic organisms ;
Promoter (<=1kb)	2-phosphoglycerate kinase (2PGK) (EC 2.7.2.16)	PGK	A4FW93	#N/A	#N/A	#N/A	#N/A	Biosynthesis of amino acids ;Biosynthesis of secondary metabolites ;Carbon fixation in photosynthetic organisms ;Carbon metabolism ;Glycolysis / Gluconeogenesis ;
Exon (gmmHIC_un_scaffold_10G000510.1/gmmHIC_un_scaffold_10G000510, exon 3 of 4)	Aminoacyl-transfer RNA synthetases class-II family profile domain-containing protein	Lal_00009428	A0A6A5KZ52	#N/A	#N/A	#N/A	#N/A	#N/A
Promoter (<=1kb)	PdxS/SNZ N-terminal domain-containing protein	Lal_00015533	A0A6A5LCA1	#N/A	#N/A	#N/A	#N/A	#N/A
Distal Intergenic	NA	#N/A	#N/A	#N/A	#N/A	#N/A	#N/A	#N/A
Distal Intergenic	NA	#N/A	#N/A	#N/A	#N/A	#N/A	#N/A	#N/A
Distal Intergenic	6-phosphogluconate dehydrogenase NADP-binding domain-containing protein	At1g64190	A0A6G0XNG5	#N/A	#N/A	#N/A	#N/A	Biosynthesis of secondary metabolites ;Carbon metabolism ;Pentose phosphate pathway ;Glutathione metabolism;
Promoter (<=1kb)	CLP protease regulatory subunit CLPX1, mitochondrial isoform X1	LOC113863963	A0A8B8LB60	#N/A	#N/A	#N/A	#N/A	#N/A
Distal Intergenic	Adenosylhomocysteinase (EC 3.13.2.1)	KAF5823011.1	A0A251VRQ7	#N/A	#N/A	#N/A	#N/A	Cysteine and methionine metabolism
Distal Intergenic	Proline iminopeptidase (PIP) (EC 3.4.11.5) (Prolyl aminopeptidase)	Lal_00039637	A0A6A5L6S5	#N/A	#N/A	#N/A	#N/A	Arginine and proline metabolism
Distal Intergenic	Iron-sulfur cluster carrier protein	G195_006017	A0A8J4WFZ4	#N/A	#N/A	#N/A	#N/A	#N/A
Distal Intergenic	glycerol kinase (EC 2.7.1.30)	Lal_00041179	A0A6A5LCG2	#N/A	#N/A	#N/A	#N/A	Glycerolipid metabolism;Plant-pathogen interaction;
Distal Intergenic	Succinate dehydrogenase [ubiquinone] flavoprotein subunit, mitochondrial (EC 1.3.5.1)	PWA81793.1	A0A2U1P7Q6	#N/A	#N/A	#N/A	#N/A	Biosynthesis of secondary metabolites ;Carbon metabolism ;Oxidative phosphorylation ;Citrate cycle (TCA cycle) ;
Distal Intergenic	Isocitrate dehydrogenase [NADP] (EC 1.1.1.42)	Lal_00005170	A0A6A5KWV1	#N/A	#N/A	#N/A	#N/A	Biosynthesis of secondary metabolites ;Carbon metabolism ;Biosynthesis of amino acids ;Citrate cycle (TCA cycle) ;Oxocarboxylic acid metabolism ;
Promoter (1-2kb)	Small ribosomal subunit protein uS11m (Probable ribosomal protein S11, mitochondrial) (MRP-S11) (S11mt) (Protein NUCLEAR FUSION DEFECTIVE 3, mitochondrial)	P48136.1	Q8VZT8	#N/A	#N/A	#N/A	#N/A	#N/A
Distal Intergenic	DNA-directed RNA polymerase II subunit RPB1 (DNA polymerase II subunit B1) (EC 2.7.7.6) (DNA-directed RNA polymerase II largest subunit) (DNA-directed RNA polymerase II subunit 1)	NRPB1	P18616	DNA-directed RNA polymerase(PC00019)	RNA polymerase II activity(GO:0001055);DNA binding(GO:0003677);DNA-directed 5'-3' RNA polymerase activity(GO:0003899);protein binding(GO:0005515)	DNA metabolic process(GO:0006259);regulation of DNA-templated transcription(GO:0006355);transcription by RNA polymerase II(GO:0006366);RNA splicing(GO:0008380);embryo development ending in seed dormancy(GO:0009793);shoot system morphogenesis(GO:0010016);positive regulation of macromolecule metabolic process(GO:0010604);epigenetic regulation of gene expression(GO:0040029);macromolecule methylation…	plant-type vacuole(GO:0000325);nucleus(GO:0005634);RNA polymerase II, core complex(GO:0005665);plasmodesma(GO:0009506)	Nucleocytoplasmic transport
Promoter (<=1kb)	Ribosomal protein L33	AMB49110.1	A0A0Y0K8E9	#N/A	#N/A	#N/A	#N/A	#N/A
Distal Intergenic	NADH-quinone oxidoreductase subunit L	Lal_00049053	A0A6A5L4N9	#N/A	#N/A	#N/A	#N/A	Oxidative phosphorylation
Distal Intergenic	6-phosphogluconate dehydrogenase, decarboxylating (EC 1.1.1.44)	Lal_00005053	A0A6A5L0F7	#N/A	#N/A	#N/A	#N/A	Biosynthesis of secondary metabolites ;Carbon metabolism ;Pentose phosphate pathway ;Glutathione metabolism;
Distal Intergenic	NADP-dependent oxidoreductase domain-containing protein	F511_04303	A0A2Z6ZZK7	#N/A	#N/A	#N/A	#N/A	#N/A
Promoter (2-3kb)	GroES-like zinc-binding alcohol dehydrogenase family protein	At5g61510	A0A1P8B9R5	oxidoreductase(PC00176)	NADPH:quinone reductase activity(GO:0003960);NADPH binding(GO:0070402)	response to high light intensity(GO:0009644);cell differentiation(GO:0030154)	cytosol(GO:0005829);chloroplast(GO:0009507);plastid(GO:0009536)	#N/A
Promoter (1-2kb)	Leucine--tRNA ligase, chloroplastic/mitochondrial (EC 6.1.1.4) (Leucyl-tRNA synthetase) (LeuRS) (Protein EMBRYO DEFECTIVE 2369)	EMB2369	Q9XEA0	aminoacyl-tRNA synthetase(PC00047)	aminoacyl-tRNA editing activity(GO:0002161);leucine-tRNA ligase activity(GO:0004823)	leucyl-tRNA aminoacylation(GO:0006429);embryo development ending in seed dormancy(GO:0009793)	mitochondrion(GO:0005739);cytosol(GO:0005829);chloroplast(GO:0009507);chloroplast stroma(GO:0009570)	RNA polymerase
Distal Intergenic	Heat shock 70 kDa protein 1B (Heat shock 70 kDa protein 2) (HSP70-2) (HSP70.2)	HSPA1B	P0DMV9	#N/A	#N/A	#N/A	#N/A	#N/A
Promoter (1-2kb)	Clp R domain-containing protein	Lal_00015729	A0A6A5LAZ0	#N/A	#N/A	#N/A	#N/A	#N/A
Distal Intergenic	uncharacterized protein LOC116025926 [Ipomoea triloba]	#N/A	#N/A	#N/A	#N/A	#N/A	#N/A	#N/A
Promoter (1-2kb)	Clp R domain-containing protein	G195_006063	A0A8J4S7J0	#N/A	#N/A	#N/A	#N/A	#N/A
Promoter (2-3kb)	Cysteine--tRNA ligase 2, cytoplasmic (EC 6.1.1.16) (Cysteinyl-tRNA synthetase) (CysRS)	At5g38830	B3LFA4	aminoacyl-tRNA synthetase(PC00047)	cysteine-tRNA ligase activity(GO:0004817);ATP binding(GO:0005524)	cysteinyl-tRNA aminoacylation(GO:0006423)	cytoplasm(GO:0005737);cytosol(GO:0005829)	#N/A
Promoter (<=1kb)	hypothetical protein BHE74_00001052 [Ensete ventricosum]	#N/A	#N/A	#N/A	#N/A	#N/A	#N/A	#N/A
Distal Intergenic	Palmitoyl-monogalactosyldiacylglycerol delta-7 desaturase, chloroplastic (EC 1.14.19.42) (Acyl-lipid desaturase 3) (Fatty acid desaturase 5) (FAD5) (Fatty acid desaturase B) (FADB) (Monogalactosyldiacylglycerol-specific palmitic acid desaturase)	ADS3	Q949X0	#N/A	16:0 monogalactosyldiacylglycerol desaturase activity(GO:0009979);1-18:1-2-16:0-monogalactosyldiacylglycerol palmitoyl-lipid 7-desaturase activity(GO:0102657);1-18:2-2-16:0-monogalactosyldiacylglycerol desaturase activity (SN2-16:1 forming)(GO:0102843)	unsaturated fatty acid biosynthetic process(GO:0006636);photoinhibition(GO:0010205);oxylipin biosynthetic process(GO:0031408)	endoplasmic reticulum membrane(GO:0005789);chloroplast(GO:0009507);thylakoid(GO:0009579)	#N/A
Distal Intergenic	ER-bound oxygenase mpaB/mpaB'/Rubber oxygenase catalytic domain-containing protein	MARPO_0025s0048	A0A2R6XB74	#N/A	#N/A	#N/A	#N/A	#N/A
Distal Intergenic	Fumarate hydratase 2 (AtFUM2) (Fumarase 2) (EC 4.2.1.2)	FUM2	Q9FI53	lyase(PC00144)	fumarate hydratase activity(GO:0004333);protein binding(GO:0005515)	tricarboxylic acid cycle(GO:0006099);fumarate metabolic process(GO:0006106);malate metabolic process(GO:0006108);cold acclimation(GO:0009631);regulation of photosynthesis(GO:0010109);nitrate assimilation(GO:0042128);protein tetramerization(GO:0051262)	mitochondrion(GO:0005739);cytosol(GO:0005829);chloroplast(GO:0009507);plastid(GO:0009536);tricarboxylic acid cycle enzyme complex(GO:0045239)	Biosynthesis of secondary metabolites ;Carbon metabolism ;Citrate cycle (TCA cycle) ;Pyruvate metabolism ;
Promoter (<=1kb)	Protein translocase subunit SecA	Lal_00007031	A0A6A5L5A7	#N/A	#N/A	#N/A	#N/A	Protein export
Promoter (1-2kb)	Clp R domain-containing protein	Lal_00015729	A0A6A5LAZ0	#N/A	#N/A	#N/A	#N/A	#N/A
Promoter (2-3kb)	Uncharacterized protein	AQUCO_01800225v1	A0A2G5DKI5	#N/A	#N/A	#N/A	#N/A	#N/A
Promoter (2-3kb)	serine O-acetyltransferase (EC 2.3.1.30)	Lal_00041064	A0A6A5KRI5	#N/A	#N/A	#N/A	#N/A	#N/A
Distal Intergenic	GTP cyclohydrolase II (EC 3.5.4.25)	BRADI_3g46530v3	I1IAS6	#N/A	#N/A	#N/A	#N/A	Biosynthesis of cofactors ;Folate biosynthesis ;
Promoter (2-3kb)	carbamoyl-phosphate synthase (glutamine-hydrolyzing) (EC 6.3.5.5) (Carbamoyl-phosphate synthetase ammonia chain)	Lal_00005197	A0A6A5KT96	#N/A	#N/A	#N/A	#N/A	Alanine, aspartate and glutamate metabolism;Biosynthesis of cofactors ;Pyrimidine metabolism ;
Promoter (1-2kb)	Acetyl-coenzyme A synthetase, chloroplastic/glyoxysomal (EC 6.2.1.1) (Acetate--CoA ligase) (Acetyl-CoA synthetase)	XP_025605811.1	B9DGD6	#N/A	#N/A	#N/A	#N/A	Biosynthesis of secondary metabolites ;Carbon metabolism ;Glycolysis / Gluconeogenesis ;Glyoxylate and dicarboxylate metabolism ;Propanoate metabolism ;Pyruvate metabolism ;
Distal Intergenic	Translation factor GUF1 homolog, mitochondrial (EC 3.6.5.n1) (Elongation factor 4 homolog) (EF-4) (GTPase GUF1 homolog) (Ribosomal back-translocase)	Lal_00001033	A0A6A5LBS2	#N/A	#N/A	#N/A	#N/A	#N/A
Distal Intergenic	unnamed protein product [Triticum turgidum subsp. durum]	#N/A	#N/A	#N/A	#N/A	#N/A	#N/A	#N/A
Distal Intergenic	Phosphoribosylaminoimidazole-succinocarboxamide synthase, chloroplastic (EC 6.3.2.6) (SAICAR synthetase)	PUR7	P38025	ligase(PC00142)	phosphoribosylaminoimidazolesuccinocarboxamide synthase activity(GO:0004639)	purine nucleotide biosynthetic process(GO:0006164);'de novo' IMP biosynthetic process(GO:0006189);response to auxin(GO:0009733)	chloroplast(GO:0009507);chloroplast stroma(GO:0009570)	Biosynthesis of secondary metabolites ;Purine metabolism;
Distal Intergenic	Large ribosomal subunit protein uL10y (60S acidic ribosomal protein P0-2)	RPP0B	Q42112	ribosomal protein(PC00202)	mRNA binding(GO:0003729);structural constituent of ribosome(GO:0003735);copper ion binding(GO:0005507);large ribosomal subunit rRNA binding(GO:0070180)	ribosomal large subunit assembly(GO:0000027);cytoplasmic translation(GO:0002181);response to zinc ion(GO:0010043);ribosome biogenesis(GO:0042254);response to cadmium ion(GO:0046686)	nucleus(GO:0005634);nucleolus(GO:0005730);cytoplasm(GO:0005737);cytosol(GO:0005829);plasmodesma(GO:0009506);cytosolic large ribosomal subunit(GO:0022625);cytosolic ribosome(GO:0022626)	Arginine and proline metabolism
Promoter (<=1kb)	PREDICTED: uncharacterized protein LOC103941593 [Pyrus x bretschneideri]	#N/A	#N/A	#N/A	#N/A	#N/A	#N/A	#N/A
Distal Intergenic	Thiolase N-terminal domain-containing protein	Lal_00008387	A0A6A5L1I1	#N/A	#N/A	#N/A	#N/A	Biosynthesis of unsaturated fatty acids ;alpha-Linolenic acid metabolism ;Biosynthesis of secondary metabolites ;Fatty acid degradation;Fatty acid metabolism ;Peroxisome - Arabidopsis thaliana ;Valine, leucine and isoleucine degradation ;
Promoter (2-3kb)	3-hydroxybutyryl-CoA dehydrogenase	KDP45883.1	A0A067LF75	#N/A	#N/A	#N/A	#N/A	Carbon metabolism ;Butanoate metabolism ;
Distal Intergenic	ATP synthase subunit beta, chloroplastic (EC 7.1.2.2) (ATP synthase F1 sector subunit beta) (F-ATPase subunit beta)	AYQ95133.1	P19366	#N/A	#N/A	#N/A	#N/A	Oxidative phosphorylation ;Photosynthesis ;
Promoter (<=1kb)	Peptide methionine sulfoxide reductase B5 (AtMSRB5) (EC 1.8.4.12) (Peptide-methionine (R)-S-oxide reductase)	MSRB5	Q9ZS91	#N/A	peptide-methionine (R)-S-oxide reductase activity(GO:0033743)	response to wounding(GO:0009611);response to jasmonic acid(GO:0009753);flavonoid metabolic process(GO:0009812);response to inorganic substance(GO:0010035);glucosinolate biosynthetic process(GO:0019761);protein repair(GO:0030091);response to lipid(GO:0033993)	cytosol(GO:0005829);chloroplast(GO:0009507)	#N/A
Distal Intergenic	Ribulose-phosphate 3-epimerase (EC 5.1.3.1)	KAA0168573.1	A0A5A8DT61	#N/A	#N/A	#N/A	#N/A	Biosynthesis of amino acids ;Biosynthesis of secondary metabolites ;Carbon fixation in photosynthetic organisms ;Carbon metabolism ;Pentose and glucuronate interconversions;Pentose phosphate pathway ;
Distal Intergenic	Methylcrotonoyl-CoA carboxylase subunit alpha, mitochondrial	KFM26318.1	A0A087SKR4	#N/A	#N/A	#N/A	#N/A	Valine, leucine and isoleucine degradation
Promoter (2-3kb)	predicted protein [Hordeum vulgare subsp. vulgare]	#N/A	#N/A	#N/A	#N/A	#N/A	#N/A	#N/A
Promoter (<=1kb)	Clp R domain-containing protein	G195_006063	A0A8J4S7J0	#N/A	#N/A	#N/A	#N/A	#N/A
Promoter (<=1kb)	Aldehyde dehydrogenase domain-containing protein	Lal_00037149	A0A6A5KXB8	#N/A	#N/A	#N/A	#N/A	Alanine, aspartate and glutamate metabolism;Arginine and proline metabolism;
Distal Intergenic	Bifunctional purine biosynthesis protein ATIC (AICAR transformylase/inosine monophosphate cyclohydrolase) (ATIC) [Includes: Phosphoribosylaminoimidazolecarboxamide formyltransferase (EC 2.1.2.3) (5-aminoimidazole-4-carboxamide ribonucleotide formyltransferase) (AICAR formyltransferase) (AICAR transformylase); Inosine 5'-monophosphate cyclohydrolase (IMP cyclohydrolase) (EC 3.5.4.10) (IMP synthase…	ATIC	O35567	#N/A	catalytic activity(GO:0003824);IMP cyclohydrolase activity(GO:0003937);phosphoribosylaminoimidazolecarboxamide formyltransferase activity(GO:0004643);transferase activity(GO:0016740);hydrolase activity(GO:0016787)	purine nucleotide biosynthetic process(GO:0006164);'de novo' IMP biosynthetic process(GO:0006189);metabolic process(GO:0008152)	cytoplasm(GO:0005737);cytosol(GO:0005829)	Biosynthesis of secondary metabolites ;Purine metabolism;
Distal Intergenic	Bifunctional riboflavin biosynthesis protein RIBA 1, chloroplastic (AtRIBA1) [Includes: 3,4-dihydroxy-2-butanone 4-phosphate synthase (DHBP synthase) (EC 4.1.99.12); GTP cyclohydrolase-2 (EC 3.5.4.25) (GTP cyclohydrolase II)]	RIBA1	P47924	hydrolase(PC00121)	GTP cyclohydrolase II activity(GO:0003935);3,4-dihydroxy-2-butanone-4-phosphate synthase activity(GO:0008686)	riboflavin biosynthetic process(GO:0009231)	chloroplast(GO:0009507);chloroplast stroma(GO:0009570)	Biosynthesis of cofactors ;Biosynthesis of secondary metabolites ;Folate biosynthesis ;
Promoter (1-2kb)	Tr-type G domain-containing protein	Lal_00010721	A0A6A5LAM2	#N/A	#N/A	#N/A	#N/A	#N/A
Distal Intergenic	Methylcrotonoyl-CoA carboxylase subunit alpha, mitochondrial (MCCase subunit alpha) (EC 6.4.1.4) (3-methylcrotonyl-CoA carboxylase 1) (3-methylcrotonyl-CoA:carbon dioxide ligase subunit alpha)	MCCA	Q42523	ligase(PC00142)	methylcrotonoyl-CoA carboxylase activity(GO:0004485);cobalt ion binding(GO:0050897)	leucine catabolic process(GO:0006552)	extracellular region(GO:0005576);mitochondrion(GO:0005739);cytosolic ribosome(GO:0022626)	Valine, leucine and isoleucine degradation
Distal Intergenic	30S ribosomal protein S2, chloroplastic	Lal_00005296	A0A6A5L018	#N/A	#N/A	#N/A	#N/A	#N/A
Promoter (<=1kb)	Acetyl-coenzyme A synthetase, chloroplastic/glyoxysomal (EC 6.2.1.1) (Acetate--CoA ligase) (Acetyl-CoA synthetase)	ACS	B9DGD6	ligase(PC00142)	acetate-CoA ligase activity(GO:0003987);AMP binding(GO:0016208)	acetate metabolic process(GO:0006083);acetyl-CoA biosynthetic process(GO:0006085);acetyl-CoA biosynthetic process from acetate(GO:0019427)	cytosol(GO:0005829);chloroplast(GO:0009507);plastid(GO:0009536);chloroplast stroma(GO:0009570)	Biosynthesis of secondary metabolites ;Carbon metabolism ;Glycolysis / Gluconeogenesis ;Glyoxylate and dicarboxylate metabolism ;Propanoate metabolism ;Pyruvate metabolism ;
Distal Intergenic	Aconitate hydratase (Aconitase) (EC 4.2.1.3)	LOC107774559	A0A1S3YBX5	RNA metabolism protein(PC00031)	aconitate hydratase activity(GO:0003994);lyase activity(GO:0016829);hydro-lyase activity(GO:0016836);iron-responsive element binding(GO:0030350);metal ion binding(GO:0046872);citrate dehydratase activity(GO:0047780);iron-sulfur cluster binding(GO:0051536);4 iron, 4 sulfur cluster binding(GO:0051539)	tricarboxylic acid cycle(GO:0006099);citrate metabolic process(GO:0006101);nitrogen compound metabolic process(GO:0006807);oxoacid metabolic process(GO:0043436)	mitochondrion(GO:0005739);cytosol(GO:0005829)	Biosynthesis of amino acids ;Biosynthesis of secondary metabolites ;Carbon metabolism ;Citrate cycle (TCA cycle) ;Glyoxylate and dicarboxylate metabolism ;Oxocarboxylic acid metabolism ;
Promoter (1-2kb)	Histidine kinase/HSP90-like ATPase domain-containing protein	Lal_00001052	A0A6A5L3D9	#N/A	#N/A	#N/A	#N/A	#N/A
Distal Intergenic	carbamoyl-phosphate synthase (glutamine-hydrolyzing) (EC 6.3.5.5) (Carbamoyl-phosphate synthetase ammonia chain)	Lal_00005197	A0A6A5KT96	#N/A	#N/A	#N/A	#N/A	Alanine, aspartate and glutamate metabolism;Biosynthesis of cofactors ;Pyrimidine metabolism ;
Promoter (2-3kb)	Probable acetolactate synthase large subunit (AHAS) (EC 2.2.1.6) (Acetohydroxy-acid synthase large subunit) (ALS)	ilvB	O08353	ligase(PC00142)	magnesium ion binding(GO:0000287);acetolactate synthase activity(GO:0003984);pyruvate decarboxylase activity(GO:0004737);protein binding(GO:0005515);thiamine pyrophosphate binding(GO:0030976);flavin adenine dinucleotide binding(GO:0050660)	branched-chain amino acid biosynthetic process(GO:0009082);isoleucine biosynthetic process(GO:0009097);valine biosynthetic process(GO:0009099)	acetolactate synthase complex(GO:0005948);chloroplast(GO:0009507);chloroplast stroma(GO:0009570)	Biosynthesis of amino acids ;Biosynthesis of secondary metabolites ;Butanoate metabolism ;Oxocarboxylic acid metabolism ;Pantothenate and CoA biosynthesis;
Distal Intergenic	Amidophosphoribosyltransferase 2, chloroplastic (AtATase2) (AtPURF2) (PRPP2) (EC 2.4.2.14) (Glutamine phosphoribosylpyrophosphate amidotransferase 2) (AtGPRAT2) (Protein CHLOROPLAST IMPORT APPARATUS 1) (Protein DIFFERENTIAL DEVELOPMENT OF VASCULAR ASSOCIATED CELLS)	ASE2	Q9STG9	transferase(PC00220)	amidophosphoribosyltransferase activity(GO:0004044)	purine nucleotide biosynthetic process(GO:0006164);'de novo' IMP biosynthetic process(GO:0006189);purine nucleobase biosynthetic process(GO:0009113);chloroplast organization(GO:0009658);leaf morphogenesis(GO:0009965)	cytoplasm(GO:0005737);chloroplast(GO:0009507);plastid stroma(GO:0009532);chloroplast stroma(GO:0009570)	Biosynthesis of secondary metabolites ;Alanine, aspartate and glutamate metabolism;Purine metabolism;
Promoter (1-2kb)	Protein translocase subunit SECA1, chloroplastic (AtcpSecA) (EC 7.4.2.4) (Protein ALBINO OR GLASSY YELLOW 1)	SECA1	Q9SYI0	transporter(PC00227)	ATP binding(GO:0005524);ABC-type protein transporter activity(GO:0015462);chloroplast protein-transporting ATPase activity(GO:0016464)	protein targeting(GO:0006605);response to absence of light(GO:0009646);chloroplast organization(GO:0009658);trichome morphogenesis(GO:0010090);regulation of photosynthesis(GO:0010109);protein import(GO:0017038)	chloroplast(GO:0009507);chloroplast stroma(GO:0009570);chloroplast envelope(GO:0009941)	Protein export
Distal Intergenic	Acyl carrier protein	ACP1	A0A6A5KTG9	#N/A	#N/A	#N/A	#N/A	Oxidative phosphorylation
Distal Intergenic	#N/A	#N/A	#N/A	#N/A	#N/A	#N/A	#N/A	#N/A
Distal Intergenic	Acetoacetyl-CoA reductase	F511_25206	A0A2Z7A160	#N/A	#N/A	#N/A	#N/A	Biosynthesis of secondary metabolites ;Phenylpropanoid biosynthesis;
Promoter (1-2kb)	Tr-type G domain-containing protein	Lal_00009525	A0A6A5L0Q0	#N/A	#N/A	#N/A	#N/A	#N/A
Distal Intergenic	Cytochrome c oxidase subunit 1 (EC 7.1.1.9)	cox1	A0A4D6C505	oxidase(PC00175)	cytochrome-c oxidase activity(GO:0004129);heme binding(GO:0020037)	mitochondrial electron transport, cytochrome c to oxygen(GO:0006123);electron transport coupled proton transport(GO:0015990);respiratory electron transport chain(GO:0022904)	mitochondrion(GO:0005739);mitochondrial respiratory chain complex IV(GO:0005751)	#N/A
Exon (gmmHIC_un_scaffold_52G000020.1/gmmHIC_un_scaffold_52G000020, exon 4 of 4)	argininosuccinate synthase (EC 6.3.4.5) (Citrulline--aspartate ligase)	Lal_00010635	A0A6A5L9Q9	#N/A	#N/A	#N/A	#N/A	Alanine, aspartate and glutamate metabolism;Biosynthesis of amino acids ;Biosynthesis of secondary metabolites ;
Promoter (2-3kb)	Heat shock protein 70 family	Lal_00010672	A0A6A5L9Y6	#N/A	#N/A	#N/A	#N/A	#N/A
Promoter (<=1kb)	oxoglutarate dehydrogenase (succinyl-transferring) (EC 1.2.4.2)	Lal_00005317	A0A6A5L241	#N/A	#N/A	#N/A	#N/A	Biosynthesis of secondary metabolites ;Carbon metabolism ;Citrate cycle (TCA cycle) ;Oxocarboxylic acid metabolism ;Amino sugar and nucleotide sugar metabolism;Tryptophan metabolism ;Lysine degradation ;
Distal Intergenic	unnamed protein product [Arabis nemorensis]	#N/A	#N/A	#N/A	#N/A	#N/A	#N/A	#N/A
Distal Intergenic	NADH-quinone oxidoreductase subunit L	Lal_00049053	A0A6A5L4N9	#N/A	#N/A	#N/A	#N/A	Oxidative phosphorylation
Distal Intergenic	RNA polymerase sigma-70 domain-containing protein	Lal_00042465	A0A6A5L9S6	#N/A	#N/A	#N/A	#N/A	#N/A
Distal Intergenic	hypothetical protein BHE74_00000175 [Ensete ventricosum]	#N/A	#N/A	#N/A	#N/A	#N/A	#N/A	#N/A
Distal Intergenic	NA	#N/A	#N/A	#N/A	#N/A	#N/A	#N/A	#N/A
Promoter (<=1kb)	Succinate-semialdehyde dehydrogenase (EC 1.2.1.24)	Lal_00013802	A0A6A5L1J0	#N/A	#N/A	#N/A	#N/A	#N/A
Distal Intergenic	ThiC-associated domain-containing protein	Lal_00010453	A0A6A5LH35	#N/A	#N/A	#N/A	#N/A	#N/A
Promoter (1-2kb)	ThiC-associated domain-containing protein	Lal_00010453	A0A6A5LH35	#N/A	#N/A	#N/A	#N/A	#N/A
Distal Intergenic	Acetolactate synthase (EC 2.2.1.6)	Lal_00014193	A0A6A5L9B0	#N/A	#N/A	#N/A	#N/A	#N/A
Distal Intergenic	NA	#N/A	#N/A	#N/A	#N/A	#N/A	#N/A	#N/A
Distal Intergenic	ABC transporter B family member 19 (ABC transporter ABCB.19) (AtABCB19) (Multidrug resistance protein 11) (P-glycoprotein 19)	ABCB19	Q9LJX0	ATP-binding cassette (ABC) transporter(PC00003)	protein binding(GO:0005515);auxin efflux transmembrane transporter activity(GO:0010329);ATP hydrolysis activity(GO:0016887);ATPase-coupled transmembrane transporter activity(GO:0042626);ABC-type transporter activity(GO:0140359)	regulation of cell size(GO:0008361);response to blue light(GO:0009637);response to red or far red light(GO:0009639);photomorphogenesis(GO:0009640);response to auxin(GO:0009733);auxin polar transport(GO:0009926);positive gravitropism(GO:0009958);response to far red light(GO:0010218);basipetal auxin transport(GO:0010540);acropetal auxin transport(GO:0010541);anthocyanin accumulation in tissues in r…	nucleus(GO:0005634);cytosol(GO:0005829);plasma membrane(GO:0005886)	ABC transporters
Distal Intergenic	insulin-degrading enzyme-like 1, peroxisomal isoform X1 [Sesamum indicum]	#N/A	#N/A	#N/A	#N/A	#N/A	#N/A	#N/A
Distal Intergenic	#N/A	#N/A	#N/A	#N/A	#N/A	#N/A	#N/A	#N/A
Distal Intergenic	Glutaredoxin domain-containing protein	F511_19608	A0A2Z7CHY7	#N/A	#N/A	#N/A	#N/A	#N/A
Distal Intergenic	methylmalonate-semialdehyde dehydrogenase (CoA acylating) (EC 1.2.1.27)	Lal_00014307	A0A6A5LCU3	#N/A	#N/A	#N/A	#N/A	#N/A
Distal Intergenic	Short-chain dehydrogenase reductase 3a (AtSDR3a) (EC 1.1.1.-)	SDR3a	O80713	oxidoreductase(PC00176)	#N/A	defense response to bacterium(GO:0042742)	cytoplasm(GO:0005737)	Peroxisome - Arabidopsis thaliana
Promoter (<=1kb)	S-adenosylmethionine synthase (EC 2.5.1.6)	Lal_00014779	A0A6A5LDZ6	#N/A	#N/A	#N/A	#N/A	Biosynthesis of secondary metabolites ;Biosynthesis of amino acids ;Biosynthesis of various plant secondary metabolitesbiosynthesis;Biosynthesis of cofactors ;Cysteine and methionine metabolism;
Distal Intergenic	Phospho-2-dehydro-3-deoxyheptonate aldolase (EC 2.5.1.54)	GW17_00062452	A0A444BT89	#N/A	#N/A	#N/A	#N/A	#N/A
Promoter (<=1kb)	Adenosylhomocysteinase (EC 3.13.2.1)	Lal_00010579	A0A6A5LEG7	#N/A	#N/A	#N/A	#N/A	Cysteine and methionine metabolism
Promoter (2-3kb)	S-(hydroxymethyl)glutathione dehydrogenase (EC 1.1.1.284)	Lal_00003410	A0A6A5L486	#N/A	#N/A	#N/A	#N/A	#N/A
Promoter (<=1kb)	#N/A	#N/A	#N/A	#N/A	#N/A	#N/A	#N/A	#N/A
Distal Intergenic	Peptide-methionine (R)-S-oxide reductase (EC 1.8.4.12)	Gasu_48450	M2VWC6	#N/A	#N/A	#N/A	#N/A	#N/A
Promoter (1-2kb)	Translation factor GUF1 homolog, mitochondrial (EC 3.6.5.n1) (Elongation factor 4 homolog) (EF-4) (GTPase GUF1 homolog) (Ribosomal back-translocase)	Lal_00001033	A0A6A5LBS2	#N/A	#N/A	#N/A	#N/A	#N/A
Promoter (<=1kb)	Ribosomal protein	Lal_00014569	A0A6A5LCI8	#N/A	#N/A	#N/A	#N/A	#N/A
Distal Intergenic	cyclic pyranopterin monophosphate synthase (EC 4.6.1.17)	CBR_g23014	A0A388L3A8	#N/A	#N/A	#N/A	#N/A	Biosynthesis of cofactors ;Folate biosynthesis ;
Promoter (<=1kb)	ATP synthase subunit alpha, chloroplastic (EC 7.1.2.2) (ATP synthase F1 sector subunit alpha) (F-ATPase subunit alpha)	AGL10876.1	A0A023HHZ2	#N/A	#N/A	#N/A	#N/A	Oxidative phosphorylation ;Photosynthesis ;
Promoter (<=1kb)	Guanylate kinase (EC 2.7.4.8) (GMP kinase)	GUK1	P15454	#N/A	#N/A	#N/A	#N/A	#N/A
Distal Intergenic	Citramalyl-CoA lyase, mitochondrial (EC 4.1.3.25) ((3S)-malyl-CoA thioesterase) (EC 3.1.2.30) (Beta-methylmalate synthase) (EC 2.3.3.-) (Citrate lyase subunit beta-like protein, mitochondrial) (Citrate lyase beta-like) (Malate synthase) (EC 2.3.3.9)	CLYBL	Q5I0K3	lyase(PC00144)	catalytic activity(GO:0003824);metal ion binding(GO:0046872);(S)-citramalyl-CoA lyase activity(GO:0047777)	regulation of cobalamin metabolic process(GO:0106064)	#N/A	Biosynthesis of secondary metabolites ;Carbon metabolism ;Glyoxylate and dicarboxylate metabolism ;Pyruvate metabolism ;
Promoter (<=1kb)	NA	#N/A	#N/A	#N/A	#N/A	#N/A	#N/A	#N/A
Distal Intergenic	Adenylosuccinate synthetase, chloroplastic (AMPSase) (AdSS) (EC 6.3.4.4) (IMP--aspartate ligase)	Lal_00046509	A0A6A5KVM6	#N/A	#N/A	#N/A	#N/A	Alanine, aspartate and glutamate metabolism;Biosynthesis of cofactors ;Nucleotide metabolism;Purine metabolism;
Distal Intergenic	putative protein [Arabidopsis thaliana]	#N/A	#N/A	#N/A	#N/A	#N/A	#N/A	#N/A
Promoter (<=1kb)	30S ribosomal protein S3, chloroplastic (50S ribosomal protein L22, chloroplastic)	Lal_00002657	A0A6A5L0W0	#N/A	#N/A	#N/A	#N/A	#N/A
Distal Intergenic	Serine hydroxymethyltransferase (EC 2.1.2.1)	Lal_00010382	A0A6A5L5R2	#N/A	#N/A	#N/A	#N/A	#N/A
Distal Intergenic	ABC transporter domain-containing protein	Lal_00010608	A0A6A5L9T2	#N/A	#N/A	#N/A	#N/A	#N/A
Promoter (<=1kb)	ATP synthase subunit alpha, mitochondrial	Lal_00041312	A0A6A5L5L6	#N/A	#N/A	#N/A	#N/A	Oxidative phosphorylation
Distal Intergenic	peptide-methionine (S)-S-oxide reductase (EC 1.8.4.11) (Peptide-methionine (S)-S-oxide reductase) (Protein-methionine-S-oxide reductase)	Lal_00014268	A0A6A5LCD4	#N/A	#N/A	#N/A	#N/A	#N/A
Distal Intergenic	Scaffold protein Nfu/NifU N-terminal domain-containing protein	Lal_00010553	A0A6A5L9I2	#N/A	#N/A	#N/A	#N/A	#N/A
Promoter (2-3kb)	F-ATPase protein 6	Lal_00010571	A0A6A5LFB3	#N/A	#N/A	#N/A	#N/A	Oxidative phosphorylation
Distal Intergenic	3-epi-6-deoxocathasterone 23-monooxygenase CYP90D1 (3-dehydro-6-deoxoteasterone synthase) (EC 1.14.14.147) ((22R,23R)-22,23-dihydroxy-campest-4-en-3-one synthase) (EC 1.14.14.-) ((22R,23R)-22,23-dihydroxycampesterol synthase) (EC 1.14.14.-) (6-deoxoteasterone synthase) (EC 1.14.14.-) (Cytochrome P450 90D1) (Teasterone synthase) (EC 1.14.14.-)	CYP90D1	Q94IA6	oxygenase(PC00177)	iron ion binding(GO:0005506);oxidoreductase activity, acting on paired donors, with incorporation or reduction of molecular oxygen, NAD(P)H as one donor, and incorporation of one atom of oxygen(GO:0016709);heme binding(GO:0020037);(22S)-22-hydroxy-5alpha-campestan-3-one C-23 hydroxylase activity(GO:0102097);3-epi-6-deoxocathasterone C-23 hydroxylase activity(GO:0102136)	multicellular organism development(GO:0007275);brassinosteroid homeostasis(GO:0010268);sterol metabolic process(GO:0016125);brassinosteroid biosynthetic process(GO:0016132);leaf development(GO:0048366);petal development(GO:0048441);stamen development(GO:0048443)	chloroplast(GO:0009507)	Biosynthesis of secondary metabolites ;Brassinosteroid biosynthesis ;
Promoter (1-2kb)	Methyltransferase (EC 2.1.1.-)	F511_14019	A0A2Z7C9A4	#N/A	#N/A	#N/A	#N/A	#N/A
Distal Intergenic	Exostosin GT47 domain-containing protein	F511_19815	A0A2Z7BZR2	#N/A	#N/A	#N/A	#N/A	#N/A
Distal Intergenic	Lactoylglutathione lyase GLX1 (EC 4.4.1.5) (Glyoxalase I) (AtGLX1) (GlyI)	GLX1	O65398	lyase(PC00144)	lactoylglutathione lyase activity(GO:0004462)	methylglyoxal catabolic process to D-lactate via S-lactoyl-glutathione(GO:0019243)	plant-type vacuole(GO:0000325);extracellular region(GO:0005576);cytoplasm(GO:0005737);mitochondrion(GO:0005739);peroxisome(GO:0005777);cytosol(GO:0005829);chloroplast(GO:0009507);chloroplast envelope(GO:0009941);secretory vesicle(GO:0099503)	Pyruvate metabolism
Distal Intergenic	Bromodomain and WD repeat-containing protein 3-like isoform X1	LOC107825340	A0A1S4D2W8	#N/A	#N/A	regulation of transcription by RNA polymerase II(GO:0006357);cytoskeleton organization(GO:0007010);regulation of cell shape(GO:0008360)	nucleus(GO:0005634)	#N/A
Exon (gmmHiC_scaffold_6G000190.1/gmmHiC_scaffold_6G000190, exon 5 of 21)	ABC transporter D family member 1 (ABC transporter ABCD.1) (AtABCD1) (EC 7.6.2.4) (Peroxisomal ABC transporter 1) (AtPXA1) (Protein ACETATE NON-UTILIZING 2) (Protein COMATOSE) (Protein PEROXISOME DEFECTIVE 3) (Ped3p)	ABCD1	Q94FB9	ATP-binding cassette (ABC) transporter(PC00003)	long-chain fatty acid transporter activity(GO:0005324);protein binding(GO:0005515);ATP binding(GO:0005524);ABC-type fatty-acyl-CoA transporter activity(GO:0015607);ATP hydrolysis activity(GO:0016887);ATPase-coupled transmembrane transporter activity(GO:0042626);ABC-type transporter activity(GO:0140359)	fatty acid beta-oxidation(GO:0006635);ubiquinone biosynthetic process(GO:0006744);peroxisome organization(GO:0007031);positive regulation of seed germination(GO:0010030);long-chain fatty acid import into peroxisome(GO:0015910);fatty-acyl-CoA transport(GO:0015916);lipid catabolic process(GO:0016042);very long-chain fatty acid catabolic process(GO:0042760);transmembrane transport(GO:0055085)	peroxisome(GO:0005777);peroxisomal membrane(GO:0005778);glyoxysomal membrane(GO:0046861)	#N/A
Exon (gmmHiC_scaffold_6G013180.1/gmmHiC_scaffold_6G013180, exon 5 of 5)	PHD finger protein ALFIN-LIKE 7 (Protein AL7)	AL7	Q8LA16	DNA metabolism protein(PC00009)	transcription cis-regulatory region binding(GO:0000976);transcription coregulator activity(GO:0003712);methylated histone binding(GO:0035064)	regulation of DNA-templated transcription(GO:0006355);regulation of gene expression(GO:0010468);RNA metabolic process(GO:0016070);leaf development(GO:0048366);meristem development(GO:0048507);regulation of developmental process(GO:0050793)	nucleus(GO:0005634)	#N/A
Promoter (1-2kb)	Cationic amino acid transporter 1 (Amino acid transporter 1)	CAT1	Q84MA5	peroxidase(PC00180)	catalase activity(GO:0004096);protein binding(GO:0005515);heme binding(GO:0020037);cobalt ion binding(GO:0050897)	cellular response to nitrogen starvation(GO:0006995);response to light stimulus(GO:0009416);response to abscisic acid(GO:0009737);cellular response to sulfate starvation(GO:0009970);cellular response to phosphate starvation(GO:0016036);response to hydrogen peroxide(GO:0042542);hydrogen peroxide catabolic process(GO:0042744);cellular oxidant detoxification(GO:0098869)	nucleus(GO:0005634);cytoplasm(GO:0005737);mitochondrion(GO:0005739);peroxisome(GO:0005777);cytosol(GO:0005829);plasma membrane(GO:0005886);plant-type cell wall(GO:0009505);chloroplast envelope(GO:0009941);cytosolic ribosome(GO:0022626)	#N/A
Promoter (<=1kb)	Molybdenum cofactor sulfurase	F511_22982	A0A2Z7CPX3	#N/A	#N/A	#N/A	#N/A	#N/A
Promoter (1-2kb)	Uncharacterized protein	F511_20766	A0A2Z7AE66	#N/A	#N/A	#N/A	#N/A	#N/A
Distal Intergenic	Inactive TPR repeat-containing thioredoxin TTL3 (Tetratricopeptide repeat thioredoxin-like 3) (VH1-interacting TPR-containing protein)	TTL3	Q9SIN1	scaffold/adaptor protein(PC00226)	protein binding(GO:0005515)	response to osmotic stress(GO:0006970);response to auxin(GO:0009733);auxin-activated signaling pathway(GO:0009734);brassinosteroid mediated signaling pathway(GO:0009742);leaf vascular tissue pattern formation(GO:0010305)	cytoplasm(GO:0005737);cytosol(GO:0005829);plasma membrane(GO:0005886)	#N/A
Distal Intergenic	electron-transferring-flavoprotein dehydrogenase (EC 1.5.5.1) (Electron-transferring-flavoprotein dehydrogenase)	Lal_00010686	A0A6A5LER3	#N/A	#N/A	#N/A	#N/A	#N/A
Promoter (<=1kb)	Ribulose-phosphate 3-epimerase (EC 5.1.3.1)	CEUSTIGMA_g819.t1	A0A250WRN8	#N/A	#N/A	#N/A	#N/A	#N/A
Promoter (1-2kb)	S-(hydroxymethyl)glutathione dehydrogenase (EC 1.1.1.284)	Lal_00003410	A0A6A5L486	#N/A	#N/A	#N/A	#N/A	#N/A
Promoter (<=1kb)	tRNA uridine 5-carboxymethylaminomethyl modification enzyme C-terminal subdomain domain-containing protein	Lal_00010704	A0A6A5LBR5	#N/A	#N/A	#N/A	#N/A	#N/A
Promoter (1-2kb)	Protein translocase subunit SecA	Lal_00007031	A0A6A5L5A7	#N/A	#N/A	#N/A	#N/A	Protein export
Promoter (2-3kb)	Transketolase-like pyrimidine-binding domain-containing protein	Lal_00014843	A0A6A5LC80	#N/A	#N/A	#N/A	#N/A	#N/A
Distal Intergenic	50S ribosomal protein L20	Lal_00042797	A0A6A5LBL5	#N/A	#N/A	#N/A	#N/A	#N/A
Promoter (<=1kb)	Succinate dehydrogenase [ubiquinone] iron-sulfur subunit, mitochondrial (EC 1.3.5.1)	Lal_00010564	A0A6A5LDC3	#N/A	#N/A	#N/A	#N/A	Biosynthesis of secondary metabolites ;Carbon metabolism ;Oxidative phosphorylation ;Citrate cycle (TCA cycle) ;
Promoter (1-2kb)	NADH:flavin oxidoreductase/NADH oxidase N-terminal domain-containing protein	Lal_00013868	A0A6A5KUZ8	#N/A	#N/A	#N/A	#N/A	#N/A
Distal Intergenic	Tyrosine--tRNA ligase (EC 6.1.1.1) (Tyrosyl-tRNA synthetase)	Lal_00005136	A0A6A5L339	#N/A	#N/A	#N/A	#N/A	Aminoacyl-tRNA biosynthesis
Promoter (<=1kb)	Uncharacterized protein ycf15	ycf15	G9FCK8	kinase activator(PC00138)	cyclin-dependent protein serine/threonine kinase regulator activity(GO:0016538)	regulation of cyclin-dependent protein serine/threonine kinase activity(GO:0000079);mitotic cell cycle phase transition(GO:0044772)	cyclin-dependent protein kinase holoenzyme complex(GO:0000307);nucleus(GO:0005634);cytoplasm(GO:0005737)	#N/A
Promoter (<=1kb)	Cytochrome b6-f complex subunit 4 (17 kDa polypeptide)	petD	P56774	#N/A	ubiquinol-cytochrome-c reductase activity(GO:0008121);electron transporter, transferring electrons within the cyclic electron transport pathway of photosynthesis activity(GO:0045156)	mitochondrial electron transport, ubiquinol to cytochrome c(GO:0006122);photosynthetic electron transport chain(GO:0009767);photosynthesis, light reaction(GO:0019684)	mitochondrial respiratory chain complex III(GO:0005750);chloroplast(GO:0009507);cytochrome b6f complex(GO:0009512);chloroplast thylakoid(GO:0009534);chloroplast thylakoid membrane(GO:0009535);plastid(GO:0009536);thylakoid(GO:0009579)	#N/A
Intron (gmmHiC_scaffold_2G022350.1/gmmHiC_scaffold_2G022350, intron 9 of 14)	Sorting nexin-13	F511_25964	A0A2Z7A5E6	#N/A	#N/A	#N/A	#N/A	#N/A
Distal Intergenic	U-box domain-containing protein 26 (EC 2.3.2.27) (Plant U-box protein 26) (RING-type E3 ubiquitin transferase PUB26)	PUB26	Q9FXA4	#N/A	protein binding(GO:0005515);ubiquitin protein ligase activity(GO:0061630)	protein ubiquitination(GO:0016567);defense response to other organism(GO:0098542)	#N/A	#N/A
Promoter (<=1kb)	Decaprenyl-diphosphate synthase subunit 1 (EC 2.5.1.91) (All-trans-decaprenyl-diphosphate synthase subunit 1) (Decaprenyl pyrophosphate synthase subunit 1)	dps1	O43091	#N/A	#N/A	#N/A	#N/A	#N/A
Distal Intergenic	3-ketoacyl-CoA synthase 9 (KCS-9) (EC 2.3.1.199) (Very long-chain fatty acid condensing enzyme 9) (VLCFA condensing enzyme 9)	KCS9	Q9SIX1	#N/A	very-long-chain 3-ketoacyl-CoA synthase activity(GO:0102756)	very long-chain fatty acid metabolic process(GO:0000038);fatty acid biosynthetic process(GO:0006633);response to cold(GO:0009409);response to light stimulus(GO:0009416);cutin-based cuticle development(GO:0160062)	cytoplasm(GO:0005737);endoplasmic reticulum(GO:0005783)	Biosynthesis of secondary metabolites ;Fatty acid elongation ;
Promoter (2-3kb)	Microtubule-associated protein TORTIFOLIA1	F511_44440	A0A2Z6ZXW2	#N/A	#N/A	#N/A	#N/A	#N/A
Promoter (<=1kb)	Zinc finger CCCH domain-containing protein 15 (AtC3H15) (Protein CALLOSE DEFECTIVE MICROSPORE 1)	C3H15	Q9C9F5	RNA metabolism protein(PC00031)	transcription cis-regulatory region binding(GO:0000976);DNA-binding transcription factor activity(GO:0003700);mRNA binding(GO:0003729)	regulation of DNA-templated transcription(GO:0006355)	nucleus(GO:0005634)	#N/A
Promoter (1-2kb)	FAD-dependent oxidoreductase 2 FAD binding domain-containing protein	CQW23_16317	A0A2G2WAQ9	#N/A	#N/A	#N/A	#N/A	#N/A
Intron (gmmHiC_scaffold_4G016470.1/gmmHiC_scaffold_4G016470, intron 13 of 17)	Uncharacterized protein	F511_04705	A0A2Z7B6V1	#N/A	#N/A	#N/A	#N/A	#N/A
Promoter (<=1kb)	Large ribosomal subunit protein uL10y (60S acidic ribosomal protein P0-2)	RPP0B	Q42112	ribosomal protein(PC00202)	mRNA binding(GO:0003729);structural constituent of ribosome(GO:0003735);copper ion binding(GO:0005507);large ribosomal subunit rRNA binding(GO:0070180)	ribosomal large subunit assembly(GO:0000027);cytoplasmic translation(GO:0002181);response to zinc ion(GO:0010043);ribosome biogenesis(GO:0042254);response to cadmium ion(GO:0046686)	nucleus(GO:0005634);nucleolus(GO:0005730);cytoplasm(GO:0005737);cytosol(GO:0005829);plasmodesma(GO:0009506);cytosolic large ribosomal subunit(GO:0022625);cytosolic ribosome(GO:0022626)	Ribosome ;
Promoter (<=1kb)	Photosystem I assembly protein Ycf4	ycf4	P56788	#N/A	mRNA binding(GO:0003729);unfolded protein binding(GO:0051082)	photosystem I assembly(GO:0048564)	chloroplast(GO:0009507);photosystem I(GO:0009522)	#N/A
Promoter (2-3kb)	Methylthioribose-1-phosphate isomerase (M1Pi) (MTR-1-P isomerase) (EC 5.3.1.23) (S-methyl-5-thioribose-1-phosphate isomerase) (Translation initiation factor eIF-2B subunit alpha/beta/delta-like protein)	MIMGU_mgv1a008441mg	A0A022QHZ8	#N/A	#N/A	#N/A	#N/A	#N/A
Promoter (1-2kb)	NAD(P)-binding domain-containing protein	F511_10544	A0A2Z7CX65	#N/A	#N/A	#N/A	#N/A	#N/A
Promoter (2-3kb)	Galactose mutarotase-like superfamily protein isoform 1	F511_27611	A0A2Z7AHC6	#N/A	#N/A	#N/A	#N/A	#N/A
Distal Intergenic	Expansin	F511_18587	A0A2Z7DCQ9	#N/A	#N/A	#N/A	#N/A	#N/A
Promoter (1-2kb)	Pathogenesis-related protein 5 (PR-5)	At1g75040	P28493	#N/A	mRNA binding(GO:0003729)	defense response(GO:0006952);response to virus(GO:0009615);systemic acquired resistance(GO:0009627);response to UV-B(GO:0010224);regulation of anthocyanin biosynthetic process(GO:0031540);response to cadmium ion(GO:0046686)	plant-type vacuole(GO:0000325);extracellular region(GO:0005576);mitochondrion(GO:0005739);plant-type cell wall(GO:0009505);apoplast(GO:0048046);secretory vesicle(GO:0099503)	#N/A
Promoter (2-3kb)	Transcription factor MYC/MYB N-terminal domain-containing protein	F511_13796	A0A2Z7DFN8	#N/A	#N/A	#N/A	#N/A	#N/A
Distal Intergenic	Putative acyl-activating enzyme 1, peroxisomal	F511_11214	A0A2Z7C9Q9	#N/A	#N/A	#N/A	#N/A	#N/A
Distal Intergenic	Isoamylase 1, chloroplastic (AtISA1) (EC 3.2.1.68) (Protein REDUCED GRAVITROPIC 3)	ISA1	O04196	amylase(PC00048)	isoamylase activity(GO:0019156)	carbohydrate metabolic process(GO:0005975);glycogen metabolic process(GO:0005977);amylopectin biosynthetic process(GO:0010021);starch biosynthetic process(GO:0019252)	chloroplast(GO:0009507);chloroplast isoamylase complex(GO:0010368)	Biosynthesis of secondary metabolites ;Starch and sucrose metabolism ;
Promoter (1-2kb)	Anaphase-promoting complex subunit 10 (APC10) (Cyclosome subunit 10)	APC10	Q9ZPW2	ubiquitin-protein ligase(PC00234)	protein binding(GO:0005515)	phloem or xylem histogenesis(GO:0010087);anaphase-promoting complex-dependent catabolic process(GO:0031145);regulation of DNA endoreduplication(GO:0032875);negative regulation of DNA endoreduplication(GO:0032876);cell division(GO:0051301);protein K11-linked ubiquitination(GO:0070979)	nucleus(GO:0005634);anaphase-promoting complex(GO:0005680);nuclear body(GO:0016604)	Ubiquitin mediated proteolysis ;
Promoter (<=1kb)	DNA-directed RNA polymerase V subunit 1 (DNA-directed RNA polymerase D subunit 1b) (AtNRPD1b) (Nuclear RNA polymerase D 1b) (DNA-directed RNA polymerase E subunit 1) (Nuclear RNA polymerase E 1) (EC 2.7.7.6) (Protein DEFECTIVE IN MERISTEM SILENCING 5) (Protein DEFECTIVE IN RNA-DIRECTED DNA METHYLATION 3) (Protein RNA-DIRECTED DNA METHYLATION DEFECTIVE 1) (RNA polymerase IV subunit 1) (POL IV 1)	NRPE1	Q5D869	DNA-directed RNA polymerase(PC00019)	RNA polymerase II activity(GO:0001055);DNA binding(GO:0003677);DNA-directed 5'-3' RNA polymerase activity(GO:0003899);protein binding(GO:0005515)	DNA methylation(GO:0006306);DNA-templated transcription(GO:0006351);siRNA processing(GO:0030422);ncRNA-mediated post-transcriptional gene silencing(GO:0035194);defense response to fungus(GO:0050832)	RNA polymerase IV complex(GO:0000418);RNA polymerase V complex(GO:0000419);nucleus(GO:0005634);RNA polymerase II, core complex(GO:0005665);nucleolus(GO:0005730);nuclear body(GO:0016604);RNA polymerase complex(GO:0030880)	RNA polymerase ;
Promoter (<=1kb)	hypothetical protein	HannXRQ	#N/A	#N/A	#N/A	#N/A	#N/A	#N/A
Distal Intergenic	Purple acid phosphatase 22 (EC 3.1.3.2)	PAP22	Q8S340	phosphatase(PC00181)	acid phosphatase activity(GO:0003993)	response to water deprivation(GO:0009414);response to abscisic acid(GO:0009737);dephosphorylation(GO:0016311)	extracellular region(GO:0005576)	#N/A
Distal Intergenic	EH domain-containing protein 1 (AtEHD1) (EC 3.6.5.2)	EHD1	Q94CF0	membrane traffic protein(PC00150)	G protein activity(GO:0003925);calcium ion binding(GO:0005509);protein binding(GO:0005515)	endocytosis(GO:0006897);endosomal transport(GO:0016197);endocytic recycling(GO:0032456);hyperosmotic salinity response(GO:0042538);protein homooligomerization(GO:0051260)	cytoplasm(GO:0005737);endosome(GO:0005768);plasma membrane(GO:0005886);plasmodesma(GO:0009506);membrane(GO:0016020);intracellular membrane-bounded organelle(GO:0043231)	#N/A
Promoter (<=1kb)	Uncharacterized protein	CDL12_00135	A0A2G9IBF5	#N/A	#N/A	#N/A	#N/A	#N/A
Promoter (1-2kb)	Transcription repressor (Ovate family protein)	CDL12_02052	A0A2G9I623	#N/A	#N/A	#N/A	#N/A	#N/A
Promoter (<=1kb)	30S ribosomal protein S7, chloroplastic	rps7	A0A0K0LTL7	ribosomal protein(PC00202)	mRNA binding(GO:0003729);structural constituent of ribosome(GO:0003735);rRNA binding(GO:0019843)	ribosomal small subunit assembly(GO:0000028);translation(GO:0006412)	ribosome(GO:0005840)	#N/A
Promoter (<=1kb)	Uncharacterized protein	E1A91_A08G021700v1	A0A5D2Y3H6	#N/A	#N/A	#N/A	#N/A	#N/A
Promoter (<=1kb)	30S ribosomal protein S7, chloroplastic	rps7	A0A386AWJ7	ribosomal protein(PC00202)	mRNA binding(GO:0003729);structural constituent of ribosome(GO:0003735);rRNA binding(GO:0019843)	ribosomal small subunit assembly(GO:0000028);translation(GO:0006412)	ribosome(GO:0005840)	#N/A
Promoter (<=1kb)	Uncharacterized protein	F511_29656	A0A2Z7ATQ6	#N/A	#N/A	#N/A	#N/A	#N/A
Promoter (<=1kb)	Cleavage and polyadenylation specificity factor subunit 3-II (EC 3.1.27.-) (Cleavage and polyadenylation specificity factor 73 kDa subunit II) (AtCPSF73-II) (CPSF 73 kDa subunit II) (Protein EMBRYO SAC DEVELOPMENT ARREST 26)	CPSF73-II	Q8GUU3	RNA processing factor(PC00147)	RNA endonuclease activity(GO:0004521);protein binding(GO:0005515)	polar nucleus fusion(GO:0010197);snRNA processing(GO:0016180)	nucleus(GO:0005634)	#N/A
Promoter (1-2kb)	Colorectal mutant cancer protein (Protein MCC)	MCC	P23508	#N/A	#N/A	#N/A	#N/A	#N/A
Distal Intergenic	#N/A	#N/A	#N/A	#N/A	#N/A	#N/A	#N/A	#N/A
Promoter (<=1kb)	50S ribosomal protein L14	Lal_00002655	A0A6A5KVE7	#N/A	#N/A	#N/A	#N/A	#N/A
Distal Intergenic	carbamoyl-phosphate synthase (glutamine-hydrolyzing) (EC 6.3.5.5) (Carbamoyl-phosphate synthetase ammonia chain)	Lal_00005197	A0A6A5KT96	#N/A	#N/A	#N/A	#N/A	#N/A
Distal Intergenic	Translationally-controlled tumor protein 1 (TCTP1)	TCTP1	P31265	non-motor microtubule binding protein(PC00166)	calcium ion binding(GO:0005509);protein binding(GO:0005515);microtubule binding(GO:0008017)	regulation of cell growth(GO:0001558);regulation of mitotic cell cycle(GO:0007346);post-embryonic development(GO:0009791);embryo development ending in seed dormancy(GO:0009793);drought recovery(GO:0009819);pollen tube growth(GO:0009860);positive regulation of microtubule depolymerization(GO:0031117);regulation of multicellular organism growth(GO:0040014);root development(GO:0048364);lateral root …	plant-type vacuole(GO:0000325);nucleus(GO:0005634);cytoplasm(GO:0005737);Golgi apparatus(GO:0005794);cytosol(GO:0005829);plasma membrane(GO:0005886);plasmodesma(GO:0009506);chloroplast(GO:0009507);thylakoid(GO:0009579);cytoplasmic stress granule(GO:0010494);apoplast(GO:0048046);pollen tube(GO:0090406)	#N/A
Distal Intergenic	ATP-dependent (S)-NAD(P)H-hydrate dehydratase (EC 4.2.1.93) (ATP-dependent NAD(P)HX dehydratase)	Lal_00042814	A0A6A5LDL9	#N/A	#N/A	#N/A	#N/A	#N/A
Distal Intergenic	Fumarate hydratase 2 (AtFUM2) (Fumarase 2) (EC 4.2.1.2)	FUM2	Q9FI53	lyase(PC00144)	fumarate hydratase activity(GO:0004333);protein binding(GO:0005515)	tricarboxylic acid cycle(GO:0006099);fumarate metabolic process(GO:0006106);malate metabolic process(GO:0006108);cold acclimation(GO:0009631);regulation of photosynthesis(GO:0010109);nitrate assimilation(GO:0042128);protein tetramerization(GO:0051262)	mitochondrion(GO:0005739);cytosol(GO:0005829);chloroplast(GO:0009507);plastid(GO:0009536);tricarboxylic acid cycle enzyme complex(GO:0045239)	Biosynthesis of secondary metabolites ;Carbon metabolism ;Citrate cycle (TCA cycle) ;Pyruvate metabolism ;
Distal Intergenic	NADH-quinone oxidoreductase subunit L	Lal_00049053	A0A6A5L4N9	#N/A	#N/A	#N/A	#N/A	#N/A
Distal Intergenic	Clp R domain-containing protein	Lal_00005258	A0A6A5L3A7	#N/A	#N/A	#N/A	#N/A	#N/A
Distal Intergenic	hydroxymethylbilane synthase (EC 2.5.1.61) (Hydroxymethylbilane synthase)	Lal_00041119	A0A6A5L9H1	#N/A	#N/A	#N/A	#N/A	#N/A
Promoter (<=1kb)	Protein Ycf2	ycf2	G9FCI9	#N/A	protein binding(GO:0005515);chloroplast protein-transporting ATPase activity(GO:0016464);ATP hydrolysis activity(GO:0016887)	protein import into chloroplast stroma(GO:0045037)	intracellular anatomical structure(GO:0005622);chloroplast(GO:0009507);plastid(GO:0009536);chloroplast envelope(GO:0009941);Ycf2/FtsHi complex(GO:0062091)	#N/A
Distal Intergenic	H(+)-transporting two-sector ATPase (EC 7.1.2.2)	Lal_00007022	A0A6A5KSH9	#N/A	#N/A	#N/A	#N/A	#N/A
Promoter (1-2kb)	1-deoxy-D-xylulose-5-phosphate synthase (EC 2.2.1.7)	MARPO_0015s0196	A0A2R6XH29	#N/A	#N/A	#N/A	#N/A	#N/A
Distal Intergenic	hypoxanthine-guanine phosphoribosyltransferase [Carex littledalei]	#N/A	#N/A	#N/A	#N/A	#N/A	#N/A	#N/A
Distal Intergenic	unnamed protein product [Ectocarpus sp. CCAP 1310/34]	#N/A	#N/A	#N/A	#N/A	#N/A	#N/A	#N/A
Distal Intergenic	Probable inactive receptor kinase At1g48480	RKL1	Q9LP77	#N/A	protein kinase activity(GO:0004672);protein binding(GO:0005515);kinase activity(GO:0016301);identical protein binding(GO:0042802)	protein phosphorylation(GO:0006468);defense response to bacterium(GO:0042742)	plant-type vacuole(GO:0000325);extracellular region(GO:0005576);nucleus(GO:0005634);plasma membrane(GO:0005886);plasmodesma(GO:0009506)	#N/A
Promoter (1-2kb)	auxin-induced protein 15A-like [Dorcoceras hygrometricum]	#N/A	#N/A	#N/A	#N/A	#N/A	#N/A	#N/A
Promoter (<=1kb)	30S ribosomal protein S11, chloroplastic	rps11	G9FCH9	ribosomal protein(PC00202)	mRNA binding(GO:0003729);structural constituent of ribosome(GO:0003735)	translation(GO:0006412);embryo development ending in seed dormancy(GO:0009793)	cytoplasm(GO:0005737);cytosol(GO:0005829);plant-type cell wall(GO:0009505);plasmodesma(GO:0009506);cytosolic ribosome(GO:0022626);cytosolic small ribosomal subunit(GO:0022627)	#N/A
Exon (gmmHiC_scaffold_3G014890.1/gmmHiC_scaffold_3G014890, exon 3 of 18)	Probable inactive ATP-dependent zinc metalloprotease FTSHI 5, chloroplastic (AtFTSHI5) (Protein EMBRYO DEFECTIVE 2458) (Protein FTSH INACTIVE PROTEASE 5)	FTSHI5	F4J3N2	metalloprotease(PC00153)	ATP-dependent peptidase activity(GO:0004176);metalloendopeptidase activity(GO:0004222);protein binding(GO:0005515);chloroplast protein-transporting ATPase activity(GO:0016464);ATP hydrolysis activity(GO:0016887)	proteolysis(GO:0006508);chloroplast organization(GO:0009658);embryo development ending in seed dormancy(GO:0009793);protein import into chloroplast stroma(GO:0045037);cell redox homeostasis(GO:0045454);regulation of photorespiration(GO:0080093)	cytosol(GO:0005829);plasmodesma(GO:0009506);chloroplast(GO:0009507);chloroplast thylakoid(GO:0009534);chloroplast inner membrane(GO:0009706);chloroplast envelope(GO:0009941);Ycf2/FtsHi complex(GO:0062091)	#N/A
Distal Intergenic	Plant UBX domain-containing protein 2 (PUX2) (AtPUB3) (CDC48-interacting UBX-domain protein 2)	PUX2	Q9ZU93	#N/A	#N/A	response to fungus(GO:0009620);defense response to fungus(GO:0050832)	nucleus(GO:0005634);mitochondrion(GO:0005739);extrinsic component of membrane(GO:0019898)	Protein processing in endoplasmic reticulum ;
Distal Intergenic	Protein ABIL3	MIMGU_mgv1a009919mg	A0A022QD91	#N/A	#N/A	#N/A	#N/A	#N/A
Promoter (<=1kb)	UV-B-induced protein At3g17800, chloroplastic-like	F511_19110	A0A2Z7AGE3	#N/A	#N/A	#N/A	#N/A	#N/A
Distal Intergenic	#N/A	#N/A	#N/A	#N/A	#N/A	#N/A	#N/A	#N/A
Distal Intergenic	DNA-directed RNA polymerase subunit beta' (EC 2.7.7.6) (PEP) (Plastid-encoded RNA polymerase subunit beta') (RNA polymerase subunit beta')	rpoC1	P56763	DNA-directed RNA polymerase(PC00019)	mRNA binding(GO:0003729);DNA-directed 5'-3' RNA polymerase activity(GO:0003899)	DNA-templated transcription elongation(GO:0006354)	chloroplast(GO:0009507);chloroplast nucleoid(GO:0042644)	#N/A
Distal Intergenic	Uncharacterized protein	FRX31_028322	A0A7J6VCL2	#N/A	#N/A	#N/A	#N/A	#N/A
Distal Intergenic	Scarecrow-like protein 9 (AtSCL9) (GRAS family protein 13) (AtGRAS-13)	SCL9	O80933	#N/A	DNA-binding transcription factor activity(GO:0003700);sequence-specific DNA binding(GO:0043565)	regulation of DNA-templated transcription(GO:0006355)	nucleus(GO:0005634)	#N/A
Promoter (<=1kb)	Uncharacterized protein	F511_36506	A0A2Z7BUN1	#N/A	#N/A	#N/A	#N/A	#N/A
Promoter (<=1kb)	Uncharacterized protein	Lal_00045190	A0A6A5L2Q3	#N/A	#N/A	#N/A	#N/A	#N/A
Distal Intergenic	RING-type domain-containing protein	F511_42175	A0A2Z6ZZA6	#N/A	#N/A	#N/A	#N/A	#N/A
Promoter (<=1kb)	photosystem I (EC 1.97.1.12)	TSUD_227030	A0A2Z6MWW2	#N/A	#N/A	#N/A	#N/A	#N/A
Promoter (2-3kb)	Flavonoid 3',5'-hydroxylase	F3'5'H	E3W760	#N/A	#N/A	#N/A	#N/A	#N/A
Distal Intergenic	Uncharacterized protein LOC105163839	LOC105163839	A0A6I9TAR4	#N/A	#N/A	#N/A	#N/A	#N/A
Promoter (<=1kb)	Photosystem II CP47 reaction center protein (PSII 47 kDa protein) (Protein CP-47)	psbB	A0A5J6KJ02	#N/A	chlorophyll binding(GO:0016168);electron transporter, transferring electrons within the cyclic electron transport pathway of photosynthesis activity(GO:0045156)	photosynthetic electron transport chain(GO:0009767);photosynthetic electron transport in photosystem II(GO:0009772);photosynthesis(GO:0015979);photosynthesis, light reaction(GO:0019684)	chloroplast(GO:0009507);photosystem(GO:0009521);photosystem II(GO:0009523);chloroplast thylakoid membrane(GO:0009535);plastid(GO:0009536);thylakoid(GO:0009579);membrane(GO:0016020)	#N/A
Promoter (<=1kb)	Protein Ycf2	ycf2	G9FCI9	#N/A	protein binding(GO:0005515);chloroplast protein-transporting ATPase activity(GO:0016464);ATP hydrolysis activity(GO:0016887)	protein import into chloroplast stroma(GO:0045037)	intracellular anatomical structure(GO:0005622);chloroplast(GO:0009507);plastid(GO:0009536);chloroplast envelope(GO:0009941);Ycf2/FtsHi complex(GO:0062091)	#N/A
Distal Intergenic	UDP-Glycosyltransferase superfamily protein	At5g65685	A0A1P8B9B9	#N/A	protein binding(GO:0005515);starch synthase activity(GO:0009011);carbohydrate binding(GO:0030246)	starch biosynthetic process(GO:0019252);starch granule initiation(GO:0062052)	mitochondrion(GO:0005739);chloroplast(GO:0009507)	#N/A
Promoter (1-2kb)	EF-hand domain-containing protein	F511_18427	A0A2Z7C7X2	#N/A	#N/A	#N/A	#N/A	#N/A
Distal Intergenic	Nitrate reductase	CEUSTIGMA_g8003.t1	A0A250XBY5	#N/A	#N/A	#N/A	#N/A	#N/A
Distal Intergenic	Adenylosuccinate synthetase, chloroplastic (AMPSase) (AdSS) (EC 6.3.4.4) (IMP--aspartate ligase)	PURA	A0A6A5L9R7	ligase(PC00142)	adenylosuccinate synthase activity(GO:0004019)	AMP biosynthetic process(GO:0006167);'de novo' AMP biosynthetic process(GO:0044208);IMP metabolic process(GO:0046040)	cytoplasm(GO:0005737);chloroplast(GO:0009507);plastid(GO:0009536);chloroplast stroma(GO:0009570);apoplast(GO:0048046)	#N/A
Distal Intergenic	oxoglutarate dehydrogenase (succinyl-transferring) (EC 1.2.4.2)	Lal_00005317	A0A6A5L241	#N/A	#N/A	#N/A	#N/A	#N/A
Distal Intergenic	CTP synthase (EC 6.3.4.2) (UTP--ammonia ligase)	Lal_00010702	A0A6A5L9W7	#N/A	#N/A	#N/A	#N/A	#N/A
Distal Intergenic	F-box protein At1g67340	At1g67340	Q9FYF9	scaffold/adaptor protein(PC00226)	protein binding(GO:0005515)	regulation of DNA-templated transcription(GO:0006355);response to osmotic stress(GO:0006970);catabolic process(GO:0009056);response to wounding(GO:0009611);hormone-mediated signaling pathway(GO:0009755);jasmonic acid mediated signaling pathway(GO:0009867);flower development(GO:0009908);response to inorganic substance(GO:0010035);phloem or xylem histogenesis(GO:0010087);response to organic cyclic …	nucleus(GO:0005634)	#N/A
Distal Intergenic	NAD(P)H-quinone oxidoreductase subunit 2, chloroplastic (EC 7.1.1.-) (NAD(P)H dehydrogenase, subunit 2) (NADH-plastoquinone oxidoreductase subunit 2)	ndhB	A0A7G0Y5N2	dehydrogenase(PC00092)	NADH dehydrogenase (ubiquinone) activity(GO:0008137);quinone binding(GO:0048038);NADH dehydrogenase (quinone) activity(GO:0050136)	ATP synthesis coupled electron transport(GO:0042773)	plasma membrane(GO:0005886);chloroplast(GO:0009507);plastid(GO:0009536);thylakoid(GO:0009579);membrane(GO:0016020)	#N/A
Promoter (1-2kb)	EF-hand domain-containing protein	F511_21740	A0A2Z7BJH4	#N/A	#N/A	#N/A	#N/A	#N/A
Distal Intergenic	Flavin-containing monooxygenase FMO GS-OX1 (EC 1.14.13.237) (Flavin-monooxygenase glucosinolate S-oxygenase 1) (Putative flavin-containing monooxygenase 3)	FMOGS-OX1	Q9SS04	oxygenase(PC00177)	N,N-dimethylaniline monooxygenase activity(GO:0004499);flavin adenine dinucleotide binding(GO:0050660);NADP binding(GO:0050661);3-methylthiopropyl glucosinolate S-oxygenase activity(GO:0080102);4-methylthiopropyl glucosinolate S-oxygenase activity(GO:0080103);5-methylthiopropyl glucosinolate S-oxygenase activity(GO:0080104);6-methylthiopropyl glucosinolate S-oxygenase activity(GO:0080105);7-methy…	glucosinolate biosynthetic process from homomethionine(GO:0033506)	nucleus(GO:0005634)	#N/A
Distal Intergenic	Pectinesterase (EC 3.1.1.11)	LOC113691410	A0A6P6SHM8	#N/A	#N/A	#N/A	#N/A	#N/A
Promoter (<=1kb)	hypothetical protein [Populus tomentosa]	#N/A	#N/A	#N/A	#N/A	#N/A	#N/A	#N/A
Distal Intergenic	#N/A	#N/A	#N/A	#N/A	#N/A	#N/A	#N/A	#N/A
Intron (gmmHiC_scaffold_9G026100.1/gmmHiC_scaffold_9G026100, intron 9 of 19)	Protein kinase domain-containing protein	F511_30263	A0A2Z7BU65	#N/A	#N/A	#N/A	#N/A	#N/A
Distal Intergenic	CBS domain-containing protein	F511_30574	A0A2Z7AG32	#N/A	#N/A	#N/A	#N/A	#N/A
Promoter (1-2kb)	DUF674 domain-containing protein	F511_23469	A0A2Z7BXH0	#N/A	#N/A	#N/A	#N/A	#N/A
Promoter (<=1kb)	#N/A	#N/A	#N/A	#N/A	#N/A	#N/A	#N/A	#N/A
Promoter (<=1kb)	#N/A	#N/A	#N/A	#N/A	#N/A	#N/A	#N/A	#N/A
Promoter (2-3kb)	#N/A	#N/A	#N/A	#N/A	#N/A	#N/A	#N/A	#N/A
Exon (gmmHiC_scaffold_4G019160.1/gmmHiC_scaffold_4G019160, exon 3 of 5)	#N/A	#N/A	#N/A	#N/A	#N/A	#N/A	#N/A	#N/A
Promoter (<=1kb)	#N/A	#N/A	#N/A	#N/A	#N/A	#N/A	#N/A	#N/A
Distal Intergenic	#N/A	#N/A	#N/A	#N/A	#N/A	#N/A	#N/A	#N/A
Promoter (<=1kb)	#N/A	#N/A	#N/A	#N/A	#N/A	#N/A	#N/A	#N/A
Distal Intergenic	#N/A	#N/A	#N/A	#N/A	#N/A	#N/A	#N/A	#N/A
Promoter (1-2kb)	#N/A	#N/A	#N/A	#N/A	#N/A	#N/A	#N/A	#N/A
Promoter (1-2kb)	#N/A	#N/A	#N/A	#N/A	#N/A	#N/A	#N/A	#N/A
Promoter (1-2kb)	Boron transporter 1	BOR1	Q8VYR7	secondary carrier transporter(PC00258)	solute:inorganic anion antiporter activity(GO:0005452);active borate transmembrane transporter activity(GO:0046715);borate efflux transmembrane transporter activity(GO:0080139)	monoatomic anion transport(GO:0006820);detection of nutrient(GO:0009594);response to boron-containing substance(GO:0010036);borate transmembrane transport(GO:0035445);borate transport(GO:0046713);monoatomic ion homeostasis(GO:0050801);transmembrane transport(GO:0055085);cellular response to boron-containing substance levels(GO:0080029)	cytoplasm(GO:0005737);endosome(GO:0005768);vacuole(GO:0005773);plasma membrane(GO:0005886);lateral plasma membrane(GO:0016328);columella(GO:0043674)	#N/A
Exon (gmmHiC_scaffold_1G001470.1/gmmHiC_scaffold_1G001470, exon 6 of 26)	Pre-mRNA-processing-splicing factor 8A (PRP8 homolog A) (AtPRP8A) (Protein ABNORMAL SUSPENSOR 2) (Protein EMBRYO DEFECTIVE 14) (Protein EMBRYO DEFECTIVE 177) (Protein EMBRYO DEFECTIVE 33) (Protein SUPPRESSOR OF OVEREXPRESSED FCA 81)	PRP8A	Q9SSD2	RNA splicing factor(PC00148)	protein binding(GO:0005515);metallopeptidase activity(GO:0008237);U6 snRNA binding(GO:0017070);U1 snRNA binding(GO:0030619);U2 snRNA binding(GO:0030620);U5 snRNA binding(GO:0030623);pre-mRNA intronic binding(GO:0097157)	spliceosomal tri-snRNP complex assembly(GO:0000244);alternative mRNA splicing, via spliceosome(GO:0000380);mRNA splicing, via spliceosome(GO:0000398)	nucleus(GO:0005634);U5 snRNP(GO:0005682);mitochondrion(GO:0005739);catalytic step 2 spliceosome(GO:0071013)	Spliceosome ;
Promoter (1-2kb)	Sterile alpha motif domain-containing protein 11 (SAM domain-containing protein 11) (Major retinal SAM domain-containing protein) (Mr-s)	Samd11	Q1RNF8	#N/A	RNA polymerase II cis-regulatory region sequence-specific DNA binding(GO:0000978);DNA-binding transcription activator activity, RNA polymerase II-specific(GO:0001228);DNA binding(GO:0003677);metal ion binding(GO:0046872)	DNA-templated transcription(GO:0006351);positive regulation of transcription by RNA polymerase II(GO:0045944)	#N/A	#N/A
Promoter (1-2kb)	Mitogen-activated protein kinase kinase 3	LOC105157215	A0A6I9SWE3	#N/A	#N/A	#N/A	#N/A	#N/A
Distal Intergenic	uncharacterized protein	LOC112501151	#N/A	#N/A	#N/A	#N/A	#N/A	#N/A
Promoter (2-3kb)	Coatomer subunit alpha-1 (Alpha-coat protein 1) (Alpha-COP 1)	At1g62020	Q94A40	vesicle coat protein(PC00235)	structural molecule activity(GO:0005198)	intracellular protein transport(GO:0006886);endoplasmic reticulum to Golgi vesicle-mediated transport(GO:0006888);retrograde vesicle-mediated transport, Golgi to endoplasmic reticulum(GO:0006890);intra-Golgi vesicle-mediated transport(GO:0006891)	nucleus(GO:0005634);plasma membrane(GO:0005886);COPI vesicle coat(GO:0030126);Cul4-RING E3 ubiquitin ligase complex(GO:0080008)	#N/A
Promoter (1-2kb)	Protein STICHEL-like 3	At4g18820	F4JRP0	DNA-directed DNA polymerase(PC00018)	DNA binding(GO:0003677);DNA clamp loader activity(GO:0003689);DNA-directed DNA polymerase activity(GO:0003887)	DNA-templated DNA replication(GO:0006261);DNA repair(GO:0006281)	nucleus(GO:0005634);DNA replication factor C complex(GO:0005663);DNA polymerase III complex(GO:0009360)	#N/A
Promoter (2-3kb)	hypothetical protein	MIMGU_mgv1a007797mg	#N/A	#N/A	#N/A	#N/A	#N/A	#N/A
Promoter (2-3kb)	#N/A	#N/A	#N/A	#N/A	#N/A	#N/A	#N/A	#N/A
Promoter (2-3kb)	Probable cellulose synthase A catalytic subunit 9 [UDP-forming] (AtCesA9) (EC 2.4.1.12)	CESA9	Q9SJ22	DNA-binding transcription factor(PC00218)	glycosyltransferase activity(GO:0016757);cellulose synthase activity(GO:0016759);cellulose synthase (UDP-forming) activity(GO:0016760)	plant-type cell wall biogenesis(GO:0009832);plant-type primary cell wall biogenesis(GO:0009833);seed coat development(GO:0010214);cellulose biosynthetic process(GO:0030244)	plasma membrane(GO:0005886)	#N/A
Promoter (2-3kb)	FAS1 domain-containing protein	F511_14480	A0A2Z7CF04	#N/A	#N/A	#N/A	#N/A	#N/A
Promoter (2-3kb)	Protein kinase domain-containing protein	F511_28604	A0A2Z7DI29	#N/A	#N/A	#N/A	#N/A	#N/A
Distal Intergenic	Pentatricopeptide repeat-containing protein At5g42310, chloroplastic (Protein CRP1 homolog) (AtCRP1)	CRP1	Q8L844	#N/A	single-stranded RNA binding(GO:0003727);mRNA binding(GO:0003729);protein binding(GO:0005515)	mRNA processing(GO:0006397);chloroplast organization(GO:0009658);chloroplast mRNA processing(GO:0010239)	cytoplasm(GO:0005737);chloroplast(GO:0009507);chloroplast stroma(GO:0009570);chloroplast nucleoid(GO:0042644);thylakoid membrane(GO:0042651)	#N/A
Promoter (1-2kb)	Rab11 family-interacting protein 1 (Rab11-FIP1) (Rab-coupling protein)	Rab11fip1	Q3B7T9	#N/A	#N/A	#N/A	#N/A	#N/A
Exon (gmmHiC_scaffold_4G002040.1/gmmHiC_scaffold_4G002040, exon 10 of 17)	Heat shock cognate 71 kDa protein (EC 3.6.4.10) (Heat shock 70 kDa protein 8)	HSPA8	A2Q0Z1	#N/A	#N/A	#N/A	#N/A	#N/A
Promoter (<=1kb)	Photosystem II reaction center protein H (PSII-H)	AIW51556.1	A0A0A0UR73	#N/A	#N/A	#N/A	#N/A	Photosynthesis
Exon (gmmHiC_scaffold_4G021860.1/gmmHiC_scaffold_4G021860, exon 17 of 19)	Beta-galactosidase 3 (Lactase 3) (EC 3.2.1.23)	BGAL3	Q9SCV9	galactosidase(PC00104)	beta-galactosidase activity(GO:0004565);carbohydrate binding(GO:0030246)	cytokinesis(GO:0000910);carbohydrate metabolic process(GO:0005975);macromolecule biosynthetic process(GO:0009059);plant-type cell wall biogenesis(GO:0009832);meristem initiation(GO:0010014);shoot system morphogenesis(GO:0010016);small molecule metabolic process(GO:0044281);cellular developmental process(GO:0048869);meiotic cell cycle process(GO:1903046)	extracellular region(GO:0005576);cell wall(GO:0005618);vacuole(GO:0005773);plasma membrane(GO:0005886);plant-type cell wall(GO:0009505)	#N/A
Promoter (<=1kb)	hypothetical protein	F511_01611	#N/A	#N/A	#N/A	#N/A	#N/A	#N/A
Promoter (<=1kb)	Uncharacterized protein LOC105170939	LOC105170939	A0A6I9U149	#N/A	#N/A	#N/A	#N/A	#N/A
Exon (gmmHiC_scaffold_6G007540.1/gmmHiC_scaffold_6G007540, exon 18 of 26)	Pentatricopeptide repeat-containing protein At5g42310, chloroplastic (Protein CRP1 homolog) (AtCRP1)	CRP1	Q8L844	#N/A	single-stranded RNA binding(GO:0003727);mRNA binding(GO:0003729);protein binding(GO:0005515)	mRNA processing(GO:0006397);chloroplast organization(GO:0009658);chloroplast mRNA processing(GO:0010239)	cytoplasm(GO:0005737);chloroplast(GO:0009507);chloroplast stroma(GO:0009570);chloroplast nucleoid(GO:0042644);thylakoid membrane(GO:0042651)	#N/A
Promoter (1-2kb)	Uncharacterized protein	F511_16109	A0A2Z7D2W8	#N/A	#N/A	#N/A	#N/A	#N/A
Exon (gmmHiC_scaffold_8G005240.1/gmmHiC_scaffold_8G005240, exon 8 of 10)	Dolichyl-diphosphooligosaccharide--protein glycosyltransferase subunit 1A (Ribophorin IA) (RPN-IA) (Ribophorin-1A)	OST1A	Q9SFX3	glycosyltransferase(PC00111)	protein binding(GO:0005515)	protein glycosylation(GO:0006486);protein N-linked glycosylation(GO:0006487);protein N-linked glycosylation via asparagine(GO:0018279)	mitochondrion(GO:0005739);endoplasmic reticulum(GO:0005783);oligosaccharyltransferase complex(GO:0008250);chloroplast(GO:0009507);cytoplasmic stress granule(GO:0010494)	#N/A
Promoter (1-2kb)	RRM domain-containing protein	F511_31507	A0A2Z7D0P7	#N/A	#N/A	#N/A	#N/A	#N/A
Promoter (<=1kb)	PHD finger protein ALFIN-LIKE 7 (Protein AL7)	AL7	Q8LA16	DNA metabolism protein(PC00009)	transcription cis-regulatory region binding(GO:0000976);transcription coregulator activity(GO:0003712);methylated histone binding(GO:0035064)	regulation of DNA-templated transcription(GO:0006355);regulation of gene expression(GO:0010468);RNA metabolic process(GO:0016070);leaf development(GO:0048366);meristem development(GO:0048507);regulation of developmental process(GO:0050793)	nucleus(GO:0005634)	#N/A
Exon (gmmHiC_scaffold_9G002990.1/gmmHiC_scaffold_9G002990, exon 8 of 9)	Somatic embryogenesis receptor kinase 1 (AtSERK1) (EC 2.7.10.1) (EC 2.7.11.1) (Somatic embryogenesis receptor-like kinase 1)	SERK1	Q94AG2	transmembrane signal receptor(PC00197)	transmembrane receptor protein serine/threonine kinase activity(GO:0004675);transmembrane receptor protein tyrosine kinase activity(GO:0004714);signaling receptor binding(GO:0005102);protein binding(GO:0005515);kinase activity(GO:0016301);receptor serine/threonine kinase binding(GO:0033612);identical protein binding(GO:0042802)	protein phosphorylation(GO:0006468);Golgi organization(GO:0007030);microsporogenesis(GO:0009556);brassinosteroid mediated signaling pathway(GO:0009742);embryo development ending in seed dormancy(GO:0009793);pollen maturation(GO:0010152);floral organ abscission(GO:0010227);protein autophosphorylation(GO:0046777)	mitochondrion(GO:0005739);plasma membrane(GO:0005886);chloroplast(GO:0009507);protein-containing complex(GO:0032991)	#N/A
Exon (gmmHiC_scaffold_9G022020.1/gmmHiC_scaffold_9G022020, exon 5 of 8)	DUF155 domain-containing protein	F511_21166	A0A2Z7DFA7	#N/A	#N/A	#N/A	#N/A	#N/A
Exon (gmmHiC_scaffold_9G025460.1/gmmHiC_scaffold_9G025460, exon 2 of 6)	Probable glucan 1,3-alpha-glucosidase (EC 3.2.1.84) (Glucosidase II subunit alpha) (Protein PRIORITY IN SWEET LIFE 5) (Protein RADIAL SWELLING 3)	PSL5	Q9FN05	glucosidase(PC00108)	glucosidase activity(GO:0015926);carbohydrate binding(GO:0030246);glucan 1,3-alpha-glucosidase activity(GO:0033919);alpha-glucosidase activity(GO:0090599)	carbohydrate metabolic process(GO:0005975);N-glycan processing(GO:0006491);unidimensional cell growth(GO:0009826);cellulose biosynthetic process(GO:0030244);defense response to bacterium(GO:0042742)	extracellular region(GO:0005576);endoplasmic reticulum(GO:0005783);plastid(GO:0009536)	Protein processing in endoplasmic reticulum ;
Promoter (<=1kb)	F-box domain-containing protein	F511_41476	A0A2Z7D1I5	#N/A	#N/A	#N/A	#N/A	#N/A
Promoter (1-2kb)	Carbamoyl-phosphate synthase small chain, chloroplastic (EC 6.3.5.5) (Carbamoyl-phosphate synthetase glutamine chain) (Protein VENOSA 6)	CARA	Q9LVW7	ligase(PC00142)	carbamoyl-phosphate synthase (glutamine-hydrolyzing) activity(GO:0004088)	'de novo' pyrimidine nucleobase biosynthetic process(GO:0006207);arginine biosynthetic process(GO:0006526);cellular response to phosphate starvation(GO:0016036);'de novo' UMP biosynthetic process(GO:0044205)	cytoplasm(GO:0005737);carbamoyl-phosphate synthase complex(GO:0005951);chloroplast(GO:0009507);chloroplast stroma(GO:0009570)	#N/A
Distal Intergenic	ATP synthase subunit beta (EC 7.1.2.2)	Lal_00005292	A0A6A5L3I6	#N/A	#N/A	#N/A	#N/A	#N/A
Distal Intergenic	Phosphoglycerate kinase (EC 2.7.2.3)	Lal_00009504	A0A6A5KQM1	#N/A	#N/A	#N/A	#N/A	#N/A
Distal Intergenic	FAD-binding PCMH-type domain-containing protein	CHLRE_10g434900v5	A0A2K3DA47	dehydrogenase(PC00092)	catalytic activity(GO:0003824);D-lactate dehydrogenase (cytochrome) activity(GO:0004458);D-lactate dehydrogenase activity(GO:0008720);flavin adenine dinucleotide binding(GO:0050660);FAD binding(GO:0071949)	lactate catabolic process(GO:1903457)	mitochondrion(GO:0005739)	#N/A
Distal Intergenic	Translation factor GUF1 homolog, mitochondrial (EC 3.6.5.n1) (Elongation factor 4 homolog) (EF-4) (GTPase GUF1 homolog) (Ribosomal back-translocase)	EUTSA_v10012870mg	V4LAX7	#N/A	#N/A	#N/A	#N/A	#N/A
Distal Intergenic	FeS cluster biogenesis domain-containing protein	BBJ28_00017782	A0A662XVB2	#N/A	#N/A	#N/A	#N/A	#N/A
