# Supplementary material for: Dynamics of chromatin accessibility and genome wide control of desiccation tolerance in the resurrection plant Haberlea rhodopensis
Source: BMC Plant Biol. 2023 Dec 19;23:654. doi: 10.1186/s12870-023-04673-2 (PMC10729425; doi:10.1186/s12870-023-04673-2)
Supplement: Supplementary file 7 — Additional file 7. Motif enrichment statistics. [file 12870_2023_4673_MOESM7_ESM.xlsx]

## Sheet: Sheet1
Additional file 7. Motif enrichment statistics. For each enriched motif, database (DB), ID, alternative ID (ALT_ID), CONSENSUS, TP, TP%, FP, FP%, ENR_RATIO, SCORE_THR, PVALUE, LOG_PVALUE, EVALUE, LOG_EVALUE, QVALUE, LOG_QVALUE were given.
DB	ID	ALT_ID	CONSENSUS	TP	TP%	FP	FP%	ENR_RATIO	SCORE_THR	PVALUE	LOG_PVALUE	EVALUE	LOG_EVALUE	QVALUE	LOG_QVALUE
ArabidopsisDAPv1.meme	MYB_tnt.MYB10_colamp_a_m1	MYB10	HYYCACCWAMCWHH	132	17.81	95	12.82	1.39	14	0.00834	-4.79	7.27	1.98	0.0125	-4.38
ArabidopsisDAPv1.meme	Trihelix_tnt.GT2_col_a_m1	GT2	WTTTTTACCGYHDT	135	8.1	97	5.82	1.39	14	0.00786	-4.85	6.85	1.92	0.00968	-4.64
ArabidopsisDAPv1.meme	WRKY_tnt.WRKY45_colamp_a_m1	WRKY45	AAAAGTCAACG	26	3.69	9	1.28	2.7	17	0.00302	-5.8	2.63	0.97	0.00957	-4.65
ArabidopsisDAPv1.meme	AP2EREBP_tnt.ABR1_colamp_a_m1	ABR1	HNYCDCCGCCGCMATWTYHNH	275	37.11	183	24.7	1.5	11	9.97e-06	-11.52	0.00869	-4.75	3.04e-05	-10.4
ArabidopsisDAPv1.meme	AP2EREBP_tnt.AT1G44830_col_a_m1	AT1G44830	CCDCCDCCACCGMCA	115	15.52	31	4.18	3.62	15	7.44e-13	-27.93	6.48e-10	-21.16	7.05e-12	-25.68
ArabidopsisDAPv1.meme	AP2EREBP_tnt.At1g75490_col_a_m1	At1g75490	CCDCCDCCACCGCCD	84	11.34	30	4.05	2.74	15	2.13e-07	-15.36	0.000185	-8.59	8.25e-07	-14.01
ArabidopsisDAPv1.meme	AP2EREBP_tnt.CBF4_colamp_a_m1	CBF4	HBATGTCGGYAR	76	10.26	45	6.07	1.67	14	0.00308	-5.78	2.68	0.99	0.00533	-5.23
ArabidopsisDAPv1.meme	AP2EREBP_tnt.CRF4_col_a_m1	CRF4	CCKCCGCCGCCRCCDCMDCCD	198	26.72	70	9.45	2.8	14	1.25e-15	-34.32	1.09e-12	-27.54	3.14e-14	-31.09
ArabidopsisDAPv1.meme	AP2EREBP_tnt.DDF2_col_a_m1	DDF2	HGATGTCGRCRRNRD	202	27.26	99	13.36	2.03	13	1.46e-09	-20.35	1.27e-06	-13.58	7.59e-09	-18.7
ArabidopsisDAPv1.meme	AP2EREBP_tnt.DREB19_col_a_m1	DREB19	NNHHTHMACCGACWTWR	77	10.39	41	5.53	1.86	13	0.000589	-7.44	0.514	-0.67	0.00121	-6.72
ArabidopsisDAPv1.meme	AP2EREBP_tnt.ERF2_colamp_a_m1	ERF2	CHDYYDCCDYCDCCGCCGCCR	96	12.96	22	2.97	4.22	16	1.63e-12	-27.14	1.42e-09	-20.37	1.45e-11	-24.96
ArabidopsisDAPv1.meme	ARID_tnt.AT1G04880_col_a_m1	AT1G04880	TATAWTATATAGTTTT	190	25.64	124	16.73	1.53	13	0.000116	-9.06	0.101	-2.29	0.000285	-8.16
ArabidopsisDAPv1.meme	ARID_tnt.AT2G17410_col_a_m1	AT2G17410	AAWTTRAAATTAAWT	166	22.4	89	12.01	1.86	15	8.17e-07	-14.02	0.000712	-7.25	2.93e-06	-12.74
ArabidopsisDAPv1.meme	bHLH_tnt.BIM2_colamp_m1	BIM2	DNHNSGBGNDNGDCACGTG	430	25.81	326	19.57	1.32	13	0.0001	-9.21	0.0872	-2.44	0.000176	-8.64
ArabidopsisDAPv1.meme	bZIP_tnt.ABI5_col_v3h_m1	ABI5	DDDWGRWSACGTGGCANH	69	3.37	43	2.1	1.59	16	0.00909	-4.7	7.93	2.07	0.0113	-4.48
ArabidopsisDAPv1.meme	bZIP_tnt.GBF3_colamp_m1	GBF3	DNWKNHSACGTGGCA	42	5.5	14	1.83	2.87	15	0.000117	-9.05	0.102	-2.28	0.000276	-8.2
ArabidopsisDAPv1.meme	bZIP_tnt.HY5_colamp_v3a_m1	HY5	DDTGATGACGTGGCH	91	12.28	46	6.21	1.96	15	7.52e-05	-9.5	0.0656	-2.72	0.000198	-8.53
ArabidopsisDAPv1.meme	BZR_tnt.At4g36780_col_a_m1	At4g36780	YCACACGTGCR	137	20.15	99	14.56	1.38	12	0.00953	-4.65	8.31	2.12	0.0231	-3.77
ArabidopsisDAPv1.meme	BZR_tnt.BZR1_col_a_m1	BZR1	SCRCACGTGYRHNYNHNNHB	72	12.33	46	7.88	1.55	13	0.0108	-4.53	9.38	2.24	0.0209	-3.87
ArabidopsisDAPv1.meme	C2C2dof_tnt.Adof1_col_a_m1	Adof1	AAAAAVAAAAAGTARAAAAWR	90	12.15	48	6.48	1.86	16	0.00022	-8.42	0.192	-1.65	0.000503	-7.6
ArabidopsisDAPv1.meme	C2C2dof_tnt.DAG2_col_a_m1	DAG2	NAAAAAGKDAA	95	6.26	59	3.89	1.6	15	0.00232	-6.07	2.02	0.7	0.00253	-5.98
ArabidopsisDAPv1.meme	C2C2dof_tnt.OBP1_col_a_m1	OBP1	HHYYTTYTTTTTTWVCTTTTT	266	35.9	162	21.86	1.64	14	2.83e-07	-15.08	0.000247	-8.31	1.09e-06	-13.73
ArabidopsisDAPv1.meme	C2C2gata_tnt.GATA1_col_a_m1	GATA1	RTGRTGRTGRTGRTG	148	19.97	45	6.07	3.24	14	2.54e-14	-31.3	2.22e-11	-24.53	4.52e-13	-28.42
ArabidopsisDAPv1.meme	C2C2gata_tnt.GATA19_col_a_m1	GATA19	YNGATCBGATY	37	8.79	12	2.85	2.92	15	0.000235	-8.36	0.205	-1.59	0.000956	-6.95
ArabidopsisDAPv1.meme	C2C2gata_tnt.GATA19_colamp_a_m1	GATA19	YNGATCSGATY	49	11.64	23	5.46	2.08	14	0.00147	-6.52	1.28	0.25	0.00503	-5.29
ArabidopsisDAPv1.meme	C2C2gata_tnt.ZML1_col_a_m1	ZML1	TCATCATCATCATCA	229	30.9	88	11.88	2.58	7.7	6.28e-16	-35	5.48e-13	-28.23	2.06e-14	-31.51
ArabidopsisDAPv1.meme	C2C2YABBY_tnt.CRC_col_a_m1	CRC	TATGATWA	75	19.84	48	12.7	1.55	13	0.0104	-4.57	9.05	2.2	0.0317	-3.45
ArabidopsisDAPv1.meme	C2H2_tnt.AT3G46070_col_a_m1	AT3G46070	HYHHYHTCACTCTHH	127	18.01	91	12.91	1.39	14	0.00894	-4.72	7.8	2.05	0.0219	-3.82
ArabidopsisDAPv1.meme	C2H2_tnt.At3g60580_col_a_m1	At3g60580	WKWAGTAR	201	27.13	128	17.27	1.57	13	3.38e-05	-10.3	0.0295	-3.52	9.49e-05	-9.26
ArabidopsisDAPv1.meme	C2H2_tnt.MGP_colamp_a_m1	MGP	HWWTTTTGTCGTTTTBTD	61	8.23	30	4.05	2	14	0.000758	-7.18	0.661	-0.41	0.00153	-6.49
ArabidopsisDAPv1.meme	C2H2_tnt.STZ_col_m1	STZ	CACTNHCACTN	282	38.06	216	29.15	1.3	12	0.00177	-6.34	1.54	0.43	0.0032	-5.74
ArabidopsisDAPv1.meme	C3H_tnt.U2AF35B_col_a_m1	U2AF35B	TTGTTGA	408	55.06	309	41.7	1.32	12	0.000124	-9	0.108	-2.23	0.000301	-8.11
ArabidopsisDAPv1.meme	CPP_tnt.AT2G20110_colamp_a_m1	AT2G20110	WWTTTRAATTTDAAW	229	30.9	157	21.19	1.46	14	0.000145	-8.84	0.127	-2.07	0.000345	-7.97
ArabidopsisDAPv1.meme	GeBP_tnt.AT1G66420_col_a_m1	AT1G66420	AACMTTATCCATWWMTTRD	41	5.24	15	1.92	2.62	16	0.000343	-7.98	0.299	-1.21	0.000911	-7
ArabidopsisDAPv1.meme	Homeobox_tnt.HAT2_colamp_a_m1	HAT2	NYAATCATTDN	16	2.35	3	0.44	4.25	16	0.00235	-6.05	2.05	0.72	0.00644	-5.04
ArabidopsisDAPv1.meme	Homeobox_tnt.HAT5_colamp_a_m1	HAT5	WNCAATAATTGADN	286	38.6	205	27.67	1.39	12	0.000149	-8.81	0.13	-2.04	0.000348	-7.96
ArabidopsisDAPv1.meme	Homeobox_tnt.HDG1_col100_a_m1	HDG1	RYAATTAATGM	412	27.14	345	22.73	1.19	13	0.0082	-4.8	7.15	1.97	0.00794	-4.84
ArabidopsisDAPv1.meme	LOBAS2_tnt.AS2_col_a_m1	AS2	YCDCCGCCGYHDYYKCCGCCG	213	28.74	81	10.93	2.61	14	3.8e-15	-33.2	3.31e-12	-26.43	8.1e-14	-30.14
ArabidopsisDAPv1.meme	MADS_tnt.FEM111_col_a_m1	FEM111	TGGTGA	200	21.46	108	11.59	1.84	12	8.82e-08	-16.24	7.69e-05	-9.47	3.64e-07	-14.83
ArabidopsisDAPv1.meme	MYB_tnt.MYB13_colamp_a_m1	MYB13	YYCACCWACCMHHNHHHH	77	18.29	49	11.64	1.56	14	0.00791	-4.84	6.9	1.93	0.0207	-3.88
ArabidopsisDAPv1.meme	MYB_tnt.MYB17_colamp_a_m1	MYB17	DDDDWGGTAGGTGRR	83	5.47	49	3.23	1.68	16	0.00195	-6.24	1.7	0.53	0.00217	-6.14
ArabidopsisDAPv1.meme	MYB_tnt.MYB23_col_a_m1	MYB23	DWKKTWGTTGD	301	40.62	184	24.83	1.63	13	6.05e-08	-16.62	5.27e-05	-9.85	2.53e-07	-15.19
ArabidopsisDAPv1.meme	MYB_tnt.MYB41_col_a_m1	MYB41	DTDGTTYACCTAMYT	192	25.91	129	17.41	1.48	13	0.00026	-8.26	0.227	-1.49	0.00058	-7.45
ArabidopsisDAPv1.meme	MYB_tnt.MYB88_col_a_m1	MYB88	NNHHCACGCKCCWCY	160	38	117	27.79	1.36	12	0.00574	-5.16	5.01	1.61	0.0158	-4.15
ArabidopsisDAPv1.meme	MYB_tnt.MYB96_colamp_a_m1	MYB96	HHHAHYYMCCAACYACCWHHW	30	3.93	13	1.7	2.21	16	0.00686	-4.98	5.98	1.79	0.00992	-4.61
ArabidopsisDAPv1.meme	MYBrelated_tnt.AT3G10580_col_a_m1	AT3G10580	RDWDWRGATAAGVWT	1390	83.43	1263	75.81	1.1	0.019	0.00852	-4.77	7.43	2.01	0.0104	-4.57
ArabidopsisDAPv1.meme	MYBrelated_tnt.AT3G10580_colamp_a_m1	AT3G10580	CCGAAAAWWTCGGAD	435	26.11	345	20.71	1.26	9.6	0.000797	-7.13	0.695	-0.36	0.0012	-6.72
ArabidopsisDAPv1.meme	MYBrelated_tnt.At5g52660_colamp_a_m1	At5g52660	AGATATTTTYDD	80	21.16	42	11.11	1.88	14	0.000426	-7.76	0.372	-0.99	0.00244	-6.02
ArabidopsisDAPv1.meme	MYBrelated_tnt.RVE1_col_a_m1	RVE1	HHVWAAATATCTWH	139	18.76	102	13.77	1.36	15	0.0101	-4.59	8.81	2.18	0.0148	-4.22
ArabidopsisDAPv1.meme	MYBrelated_tnt.RVE1_colamp_a_m1	RVE1	AGATATTTWN	26	1.71	11	0.72	2.25	15	0.01	-4.6	8.75	2.17	0.00955	-4.65
ArabidopsisDAPv1.meme	MYBrelated_tnt.TRP1_col_m1	TRP1	AAACCCTAAACCCTAAACCCTAA	26	3.32	8	1.02	3	2.5	0.00147	-6.52	1.28	0.25	0.00336	-5.7
ArabidopsisDAPv1.meme	NAC_tnt.ANAC045_colamp_a_m1	ANAC045	CKTGHDDNWCAAGYAA	67	8.78	34	4.46	1.94	15	0.000666	-7.31	0.581	-0.54	0.00132	-6.63
ArabidopsisDAPv1.meme	NAC_tnt.CUC1_col_v31_m1	CUC1	CKTGTNNNACAAGHAA	44	10.45	16	3.8	2.65	15	0.000197	-8.53	0.172	-1.76	0.00082	-7.11
ArabidopsisDAPv1.meme	NAC_tnt.CUC2_colamp_a_m1	CUC2	TDACGTGTDNNACAMG	136	18.35	100	13.5	1.36	12	0.0113	-4.49	9.81	2.28	0.0161	-4.13
ArabidopsisDAPv1.meme	NAC_tnt.NAC2_col_v3a_m1	NAC2	CTTGTTNHNCAAGAAAC	23	5.46	9	2.14	2.4	15	0.01	-4.6	8.75	2.17	0.025	-3.69
ArabidopsisDAPv1.meme	NAC_tnt.SMB_colamp_a_m1	SMB	CGTRHRNWWSAAGYAA	182	11.99	126	8.3	1.44	14	0.00084	-7.08	0.733	-0.31	0.001	-6.9
ArabidopsisDAPv1.meme	ND_tnt.ASHR1_col_a_m1	ASHR1	HHNHCWTCACCAYNW	197	26.59	114	15.38	1.72	13	1.46e-06	-13.44	0.00127	-6.67	5.11e-06	-12.18
ArabidopsisDAPv1.meme	ND_tnt.FRS9_col_a_m1	FRS9	CTCTCTCTCTCTCTCTCTCTC	168	22.67	70	9.45	2.38	9.4	8.97e-11	-23.13	7.82e-08	-16.36	5.71e-10	-21.28
ArabidopsisDAPv1.meme	TCP_tnt.TCP20_col_a_m1	TCP20	DANANRDNWNGTGGGRCCCAC	13	0.86	3	0.2	3.5	19	0.0106	-4.54	9.27	2.23	0.01	-4.6
ArabidopsisDAPv1.meme	Trihelix_tnt.AT3G25990_colamp_a_m1	AT3G25990	DTTTAACYATGGTTARNKTW	156	20.45	101	13.24	1.54	14	0.000362	-7.92	0.316	-1.15	0.000767	-7.17
ArabidopsisDAPv1.meme	WRKY_tnt.WRKY11_col_a_m1	WRKY11	DNCGTTGACTTTTD	394	42.27	327	35.09	1.2	9.6	0.00696	-4.97	6.07	1.8	0.0114	-4.48
ArabidopsisDAPv1.meme	WRKY_tnt.WRKY20_col_a_m1	WRKY20	DNCGTTGACYWDD	368	49.66	304	41.03	1.21	11	0.00751	-4.89	6.55	1.88	0.0113	-4.48
ArabidopsisDAPv1.meme	WRKY_tnt.WRKY21_col_m1	WRKY21	AAAAGTCAACG	33	4.68	13	1.84	2.43	16	0.00229	-6.08	2	0.69	0.00773	-4.86
ArabidopsisDAPv1.meme	WRKY_tnt.WRKY22_col_m1	WRKY22	AAAAGTCAACKNH	410	43.99	333	35.73	1.23	9.6	0.00263	-5.94	2.3	0.83	0.00473	-5.35
ArabidopsisDAPv1.meme	WRKY_tnt.WRKY24_col_a_m1	WRKY24	NCGTTGACTTTTTW	96	12.7	52	6.88	1.83	14	0.000201	-8.51	0.175	-1.74	0.000564	-7.48
ArabidopsisDAPv1.meme	WRKY_tnt.WRKY26_colamp_a_m1	WRKY26	CGTTGACTTTK	403	43.24	327	35.09	1.23	11	0.00273	-5.9	2.38	0.87	0.00487	-5.33
ArabidopsisDAPv1.meme	WRKY_tnt.WRKY27_col_a_m1	WRKY27	ANCGTTGACTTTT	701	42.08	559	33.55	1.25	8.5	4.17e-05	-10.08	0.0364	-3.31	7.8e-05	-9.46
ArabidopsisDAPv1.meme	WRKY_tnt.WRKY29_col_a_m1	WRKY29	AAAAGTCAACK	38	5.03	19	2.51	1.95	16	0.00845	-4.77	7.36	2	0.0161	-4.13
ArabidopsisDAPv1.meme	WRKY_tnt.WRKY3_col_a_m1	WRKY3	AAAAGTCAACG	23	3.04	5	0.66	4	16	0.00047	-7.66	0.41	-0.89	0.00125	-6.68
ArabidopsisDAPv1.meme	WRKY_tnt.WRKY31_col_a_m1	WRKY31	DDNNHWRHHAAAGTCAACG	138	17.62	92	11.75	1.49	14	0.00146	-6.53	1.27	0.24	0.00336	-5.7
ArabidopsisDAPv1.meme	WRKY_tnt.WRKY33_col_a_m1	WRKY33	AAAAGTCAACG	21	2.78	6	0.79	3.14	16	0.00304	-5.8	2.65	0.97	0.00666	-5.01
ArabidopsisDAPv1.meme	WRKY_tnt.WRKY40_colamp_a_m1	WRKY40	NDAAAAGTCAAMR	22	2.91	6	0.79	3.29	16	0.00191	-6.26	1.66	0.51	0.00434	-5.44
ArabidopsisDAPv1.meme	WRKY_tnt.WRKY50_col_a_m1	WRKY50	YKTTGACTTTTTH	43	5.69	22	2.91	1.91	16	0.00648	-5.04	5.65	1.73	0.0128	-4.36
ArabidopsisDAPv1.meme	WRKY_tnt.WRKY59_col_a_m1	WRKY59	HAAAAGTCAAMN	15	1.98	0	0	16	16	3.13e-05	-10.37	0.0273	-3.6	0.000105	-9.16
ArabidopsisDAPv1.meme	WRKY_tnt.WRKY71_col_a_m1	WRKY71	AAAAGTCAACG	25	3.31	7	0.93	3.25	17	0.00108	-6.83	0.944	-0.06	0.00266	-5.93
ArabidopsisDAPv1.meme	WRKY_tnt.WRKY75_col_a_m1	WRKY75	AAAAGTCAACGNH	250	26.82	184	19.74	1.36	12	0.000888	-7.03	0.774	-0.26	0.00179	-6.33
