# Supplementary material for: Dynamics of chromatin accessibility and genome wide control of desiccation tolerance in the resurrection plant Haberlea rhodopensis
Source: BMC Plant Biol. 2023 Dec 19;23:654. doi: 10.1186/s12870-023-04673-2 (PMC10729425; doi:10.1186/s12870-023-04673-2)
Supplement: Supplementary file 8 — Additional file 8. Gene annotation of selected THSs with the representative sequence reads and log2 FC of their corresponding DEGs. [file 12870_2023_4673_MOESM8_ESM.xlsx]

## Sheet: Sheet1
Additional file 8. Gene annotation of selected THSs with the representative sequence reads and log2 FC of their corresponding DEGs. For each selected THSs, the annotation according to TSS in D. hygrometricum genome, Protein name, Gene name, Uniprot/Entry, Protein Class, Molecular function, Biological process, Cellular localisation and KEGG pathway in A. thaliana (KEGG/Ath) as well as read sequenc…
	ATAC-seq										RNA-seq log2 FC(DEGs)
Stage of stress	annotation	Protein name	Gene name	Protein Class	Molecular function	Biological process	Cellular localisation	KEGG/Ath	Uniprot/Entry	reads_seq	D1	D2	D3
Constitutive	Distal Intergenic	Pectin acetylesterase (EC 3.1.1.-)	F511_11187	#N/A	#N/A	#N/A	#N/A	#N/A	A0A2Z7B206	CTCCGAACCAGCAGCCTTCGCGCCAAGCAAGACCG	2.57635	0.0506261	-4.80735
Constitutive	Distal Intergenic	Structural maintenance of chromosomes protein 6B (DNA repair protein RAD18) (AtRAD18)	SMC6B	DNA metabolism protein(PC00009)	damaged DNA binding(GO:0003684);single-stranded DNA binding(GO:0003697);ATP hydrolysis activity(GO:0016887)	double-strand break repair via homologous recombination(GO:0000724);double-strand break repair(GO:0006302);sister chromatid cohesion(GO:0007062);response to X-ray(GO:0010165)	nucleus(GO:0005634);Smc5-Smc6 complex(GO:0030915);site of double-strand break(GO:0035861)	#N/A	Q9FII7	GTTTGCACGTGCGACAATGTTTTTCAGGGGAGTCCACCA	0.730393	-0.211504	-1.2115
Constitutive	Distal Intergenic	Early light-induced protein	KZV34379.1	#N/A	#N/A	#N/A	#N/A	#N/A	A0A2Z7BLW7	GTCGGGTTTCCCGTTTACCCACAACGGAGGAGCCGCCC	2.83902	8.00668	8.51697
Constitutive	Promoter (2-3kb)	External alternative NAD(P)H-ubiquinone oxidoreductase B4, mitochondrial (EC 1.6.5.9) (External alternative NADH dehydrogenase NDB4) (NADH:ubiquinone reductase (non-electrogenic) NDB4)	NDB4	oxidoreductase(PC00176)	NADH dehydrogenase activity(GO:0003954);calcium ion binding(GO:0005509);oxidoreductase activity(GO:0016491)	NADH oxidation(GO:0006116)	mitochondrion(GO:0005739);mitochondrial intermembrane space(GO:0005758);chloroplast(GO:0009507)	Oxidative phosphorylation	Q9SKT7	AGGTGCTCAATGTCTAGGGGCAGGCTCTTCTCATCCAAGAGATCGAGTGA	0.821663	1.57374	-0.296982
Constitutive	Distal Intergenic	Flavone 3'-O-methyltransferase 1 (AtOMT1) (EC 2.1.1.42) (Acetylserotonin O-methyltransferase OMT1) (EC 2.1.1.4) (Caffeate O-methyltransferase 1) (AtCOMT) (EC 2.1.1.68) (Quercetin 3'-O-methyltransferase 1) (EC 2.1.1.-) (Serotonin O-methyltransferase) (EC 2.1.1.-)	COMT	methyltransferase(PC00155)	methyltransferase activity(GO:0008168);O-methyltransferase activity(GO:0008171);S-adenosylmethionine-dependent methyltransferase activity(GO:0008757);nicotinate N-methyltransferase activity(GO:0008938);transferase activity(GO:0016740);acetylserotonin O-methyltransferase activity(GO:0017096);luteolin O-methyltransferase activity(GO:0030744);protein dimerization activity(GO:0046983);caffeate O-meth…	response to wounding(GO:0009611);phenylpropanoid biosynthetic process(GO:0009699);lignin biosynthetic process(GO:0009809);aromatic compound biosynthetic process(GO:0019438);melatonin biosynthetic process(GO:0030187);methylation(GO:0032259);flavonol biosynthetic process(GO:0051555);regulation of lignin biosynthetic process(GO:1901141);nicotinate metabolic process(GO:1901847)	#N/A	Biosynthesis of cofactors ;Biosynthesis of secondary metabolites ;Ubiquinone and other terpenoid-quinone biosynthesis ;	Q9FK25	GCTGGTCCAGCTTAAATGAGATATGATAGCTTCCTTATGGTCTAACATTC	1.55063	1.74667	1.33427
Constitutive	Distal Intergenic	PREDICTED: beta-galactosidase 8-like [Sesamum indicum]	BGAL8	galactosidase(PC00104)	beta-galactosidase activity(GO:0004565);carbohydrate binding(GO:0030246)	carbohydrate metabolic process(GO:0005975);response to light intensity(GO:0009642);regulation of gene expression(GO:0010468);carboxylic acid metabolic process(GO:0019752);regulation of RNA metabolic process(GO:0051252)	extracellular region(GO:0005576);cell wall(GO:0005618);vacuole(GO:0005773);cytosol(GO:0005829);plant-type cell wall(GO:0009505);plasmodesma(GO:0009506)	Galactose metabolism	Q9SCW1	TATTTTAGTGAATGGGCGCATAGTAGGTATACCAAG	1.09876	-0.0891259	0.0222655
Constitutive	Distal Intergenic	6-phosphogluconate dehydrogenase, decarboxylating 1, chloroplastic OS=Arabidopsis thaliana GN=At1g64190 PE=2 SV=1	At1g64190	#N/A	#N/A	#N/A	#N/A	Biosynthesis of secondary metabolites ;Carbon metabolism ;Pentose phosphate pathway ;Glutathione metabolism;	A0A6G0XNG5	TTGCCCTCGCGGTAGTGCAGGTCGGTGTGGCAGACCCCGCACGCCTGGAC	1.855	1.26925	0.675915
Constitutive	Promoter (<=1kb)	Protein translocase subunit SecA	Lal_00007031	#N/A	#N/A	#N/A	#N/A	Protein export	A0A6A5L5A7	GACATCAAGCAGGAGAACCAGACCCTCGCCACGATCACGCTGCAGAACTA	1.14684	-1.31907	-0.249359
Constitutive	Promoter (1-2kb)	Protein translocase subunit SECA1, chloroplastic (AtcpSecA) (EC 7.4.2.4) (Protein ALBINO OR GLASSY YELLOW 1)	SECA1	transporter(PC00227)	ATP binding(GO:0005524);ABC-type protein transporter activity(GO:0015462);chloroplast protein-transporting ATPase activity(GO:0016464)	protein targeting(GO:0006605);response to absence of light(GO:0009646);chloroplast organization(GO:0009658);trichome morphogenesis(GO:0010090);regulation of photosynthesis(GO:0010109);protein import(GO:0017038)	chloroplast(GO:0009507);chloroplast stroma(GO:0009570);chloroplast envelope(GO:0009941)	Protein export	Q9SYI0	AACGTCCTCAAGTACGACGAGGTGATGAACCAGCAGCGC	1.42353	-1.4239	-0.274439
Constitutive	Distal Intergenic	Acyl carrier protein 1, chloroplastic OS=Casuarina glauca GN=ACP1 PE=2 SV=1	ACP1	#N/A	#N/A	#N/A	#N/A	Oxidative phosphorylation	A0A6A5KTG9	TTGGTCTTACCCGACGGCGCTGCGCCAACCGCAAGGAGGCAGGCGACCAC	0.443607	1.05261	0.713696
Constitutive	Distal Intergenic	Dicarboxylate transporter 1, chloroplastic (2-oxoglutarate/malate translocator 1) (AtpOMT1)	DIT1	primary active transporter(PC00068)	transporter activity(GO:0005215);oxaloacetate transmembrane transporter activity(GO:0015131);alpha-ketoglutarate transmembrane transporter activity(GO:0015139);malate transmembrane transporter activity(GO:0015140);oxoglutarate:malate antiporter activity(GO:0015367)	response to nematode(GO:0009624);oxaloacetate transport(GO:0015729);alpha-ketoglutarate transport(GO:0015742);ammonia assimilation cycle(GO:0019676);malate transmembrane transport(GO:0071423)	chloroplast(GO:0009507);chloroplast thylakoid(GO:0009534);plastid(GO:0009536);chloroplast envelope(GO:0009941)	#N/A	Q9LXV3	TTTTTTCGGTTCCTGACTCCTTTGGTATAGGGATCTGTTGAATCGTTCTC	2.78427	3.62449	2.558
Constitutive	Promoter (<=1kb)	Photosystem II protein D1 (PSII D1 protein) (EC 1.10.3.9) (Photosystem II Q(B) protein)	PsbA	#N/A	#N/A	#N/A	#N/A	Photosynthesis	A0A315	ATCGATAGATTTCTCGAAACAAACGAAAAGGATACGAAAAATGAAACAT	0	7.96578	0
Constitutive	Distal Intergenic	Aldehyde dehydrogenase	F511_10533	#N/A	#N/A	#N/A	#N/A	#N/A	A0A2Z7CWW1	GTTTGGGAATGCTGAGAGTGATCGATCACAGGCAGAAGTTG	7.22882	0	0
Constitutive	Distal Intergenic	50S ribosomal protein L36, chloroplastic	AWN57879.1	#N/A	#N/A	#N/A	#N/A	Ribosome	A0A2U8XHU7	AGCTCGTCTCGTCTTAGGGAAGGGAATCTTTATTCACCAGGAACCACCAC	1.16471	0.641982	1.37786
Constitutive	Distal Intergenic	NADH-ubiquinone oxidoreductase chain 6 (EC 7.1.1.2)	AEK53301.1	#N/A	#N/A	#N/A	#N/A	Oxidative phosphorylation	G9FCP2	AGACAGATTCACAGTAAGCACAGCTCTTGCTTATCC	7.64386	7.64386	7.22882
Constitutive	Promoter (<=1kb)	Protein TIC 214 (Translocon at the inner envelope membrane of chloroplasts 214)	AEK53288.1	#N/A	#N/A	#N/A	#N/A	#N/A	G9FCK5	ATACCTCGCCGAAAATATGATTGTTGTGAATATCGGATCAAAGCTACTT	2.72493	4.07745	3.71532
Constitutive	Promoter (<=1kb)	Photosystem I P700 chlorophyll a apoprotein A2 (EC 1.97.1.12) (PSI-B) (PsaB)	psaB	#N/A	magnesium ion binding(GO:0000287);electron transfer activity(GO:0009055);chlorophyll binding(GO:0016168);oxidoreductase activity(GO:0016491);metal ion binding(GO:0046872);iron-sulfur cluster binding(GO:0051536);4 iron, 4 sulfur cluster binding(GO:0051539)	photosynthesis(GO:0015979);electron transport chain(GO:0022900)	chloroplast(GO:0009507);photosystem I(GO:0009522);chloroplast thylakoid membrane(GO:0009535);plastid(GO:0009536);thylakoid(GO:0009579);membrane(GO:0016020)	#N/A	P56767	TGGCCGTGATCTGTCATTACGTGCGACTATCTTCACTATAGAAGTAAAAA	1	0.736966	1.73697
Constitutive	Distal Intergenic	Histone-lysine N-methyltransferase ASHR3 (EC 2.1.1.-) (ASH1-related protein 3) (Protein SET DOMAIN GROUP 4) (Protein stamen loss)	ASHR3	#N/A	protein binding(GO:0005515);histone H3K36 methyltransferase activity(GO:0046975)	regulation of DNA-templated transcription(GO:0006355)	chromatin(GO:0000785);nucleus(GO:0005634)	#N/A	Q949T8	TAGCGAGTTCTTCATATTCCATTTTAGATTATTAGATAGGTATGACCAAT	0.189478	-1.37346	-1.51096
Constitutive	Intron (gmmHiC_scaffold_4G029310.1/gmmHiC_scaffold_4G029310, intron 10 of 14)	Cinnamoyl-CoA reductase-like SNL6 isoform X1 (Cinnamoyl-CoA reductase-like SNL6 isoform X2)	LOC113691794	#N/A	#N/A	#N/A	#N/A	#N/A	A0A6P6SIF1	CCCAATAGCGTAAGCAAACTCACTTCCCCAGATAAAGACATCTACTTAGC	0	7.64386	0
Constitutive	Distal Intergenic	Glycine-rich RNA-binding protein 4, mitochondrial (AtGR-RBP4) (AtRBG4) (Glycine-rich protein 4) (AtGRP4) (Mitochondrial RNA-binding protein 1b) (At-mRBP1b) (Small RNA binding protein 4) (AtSRBP4)	RBG4	#N/A	double-stranded DNA binding(GO:0003690);single-stranded DNA binding(GO:0003697);RNA binding(GO:0003723);single-stranded RNA binding(GO:0003727);siRNA binding(GO:0035197);miRNA binding(GO:0035198)	extracellular transport(GO:0006858);response to osmotic stress(GO:0006970);response to cold(GO:0009409);response to water deprivation(GO:0009414);response to salt stress(GO:0009651);RNA transport(GO:0050658);regulation of defense response to virus(GO:0050688);mitochondrial RNA modification(GO:1900864);miRNA transport(GO:1990428)	extracellular space(GO:0005615);mitochondrion(GO:0005739);cytosol(GO:0005829)	#N/A	Q9LIS2	GAAACTATTTGAACAAAAAATGAAGCAGGAGCGTAC	0.713696	0.163499	0.641546
Constitutive	Promoter (<=1kb)	DNA-directed RNA polymerase subunit beta'' (EC 2.7.7.6) (PEP) (Plastid-encoded RNA polymerase subunit beta'') (RNA polymerase subunit beta'')	rpoC2	DNA-directed RNA polymerase(PC00019)	DNA-directed 5'-3' RNA polymerase activity(GO:0003899)	DNA-templated transcription elongation(GO:0006354)	chloroplast(GO:0009507);chloroplast stroma(GO:0009570);chloroplast nucleoid(GO:0042644)	RNA polymerase	P56764	TTAAGGTATGAATAATCAGAAATCCTATCCTCTTTTTTACCAAAAAAATC	2.1375	2.926	2.926
Constitutive	Promoter (1-2kb)	AP2/ERF domain-containing protein	F511_09914	#N/A	#N/A	#N/A	#N/A	MAPK signaling pathway ;Plant hormone signal transduction ;	A0A2Z7CCM0	TTCTCTTCAGCGCGGGGTAGAGCAGTTTGGTAGCTCGCAAGGCTCATAAC	2.35755	1.16993	0.459432
Constitutive	Promoter (<=1kb)	Heat shock 70 kDa protein 15-like	XP_011072335.1	#N/A	#N/A	#N/A	#N/A	Endocytosis;Protein processing in endoplasmic reticulum;Spliceosome ;	A0A6I9SSR0	TGCTCCTGATGTTAATGTTAATACAACTCCTCTGCCGAATCATGGGAATT	0	0	0
Constitutive	Distal Intergenic	Golgin subfamily B member 1 (372 kDa Golgi complex-associated protein) (GCP372) (Giantin) (Macrogolgin)	GOLGB1	#N/A	#N/A	#N/A	endoplasmic reticulum-Golgi intermediate compartment(GO:0005793);Golgi apparatus(GO:0005794);cis-Golgi network(GO:0005801);membrane(GO:0016020)	#N/A	Q14789	TATCAGAATTGAAAAATTCTATGGCTCGGATCTTTAGTATTCTCTTATTT	-0.678072	0.459432	-3
Constitutive	Promoter (<=1kb)	Ribulose bisphosphate carboxylase large chain (RuBisCO large subunit) (EC 4.1.1.39)	AEK53237.1	#N/A	#N/A	#N/A	#N/A	Biosynthesis of secondary metabolites ;Carbon fixation in photosynthetic organisms ;Carbon metabolism ;Glyoxylate and dicarboxylate metabolism ;	G9FCF5	CAGTTGTCCATGTACCAGTAGAAGATTCGGCAGCTACCGCCGCCCCTGCT	2	1.41504	2.58496
Constitutive	Promoter (<=1kb)	ATP synthase subunit alpha, chloroplastic (EC 7.1.2.2) (ATP synthase F1 sector subunit alpha) (F-ATPase subunit alpha)	atpA	ATP synthase(PC00002)	mRNA binding(GO:0003729);ATP binding(GO:0005524);zinc ion binding(GO:0008270);ADP binding(GO:0043531);proton-transporting ATP synthase activity, rotational mechanism(GO:0046933);proton-transporting ATPase activity, rotational mechanism(GO:0046961)	dATP biosynthetic process from ADP(GO:0006176);response to cold(GO:0009409);proton motive force-driven ATP synthesis(GO:0015986)	mitochondrion(GO:0005739);cytosol(GO:0005829);chloroplast(GO:0009507);chloroplast thylakoid(GO:0009534);chloroplast thylakoid membrane(GO:0009535);plastid(GO:0009536);chloroplast ATP synthase complex(GO:0009544);thylakoid(GO:0009579);stromule(GO:0010319);thylakoid lumen(GO:0031977);proton-transporting ATP synthase complex, catalytic core F(1)(GO:0045261)	Oxidative phosphorylation ;Photosynthesis ;	P56757	ACTTGTGAGGTACAGCAATTATTAGGAAATAATCGAGTTAGAGCTGTAGC	0.472753	-5.1293	-2.44479
Constitutive	Promoter (<=1kb)	Photosystem I P700 chlorophyll a apoprotein A1 (EC 1.97.1.12) (PSI-A) (PsaA)	psaA	#N/A	magnesium ion binding(GO:0000287);electron transfer activity(GO:0009055);chlorophyll binding(GO:0016168);oxidoreductase activity(GO:0016491);metal ion binding(GO:0046872);iron-sulfur cluster binding(GO:0051536);4 iron, 4 sulfur cluster binding(GO:0051539)	photosynthesis(GO:0015979);electron transport chain(GO:0022900)	chloroplast(GO:0009507);photosystem I(GO:0009522);chloroplast thylakoid membrane(GO:0009535);plastid(GO:0009536);thylakoid(GO:0009579);membrane(GO:0016020)	Photosynthesis	P56766	GAAAGCTTTGGAATATTATTTTCGAGCACTAGAACGAAATCCATTCTTAC	2	0.960472	-1.88753
Constitutive	Promoter (<=1kb)	Cytochrome b6	QCW94967.1	#N/A	#N/A	#N/A	#N/A	Photosynthesis	A0A4Y5PSF0	ATCGCCAAGTCCTAAACACTCTTTTTAGTGGGACGCTATGCTAAAA	2.61298	1.40439	-1.08746
Constitutive	Promoter (1-2kb)	NADH-ubiquinone oxidoreductase chain 3 (EC 7.1.1.2)	AEK53299.1	#N/A	#N/A	#N/A	#N/A	Oxidative phosphorylation	G9FCN6	GGTCCTGTCCTTAAGATTCAAATAAGAAAAGAGTTCCAAAC	1.58496	0	-6.64386
Constitutive	Distal Intergenic	E3 ubiquitin-protein ligase PUB24 (EC 2.3.2.27) (Plant U-box protein 24) (RING-type E3 ubiquitin transferase PUB24) (U-box domain-containing protein 24)	PUB24	ubiquitin-protein ligase(PC00234)	ubiquitin-protein transferase activity(GO:0004842);transferase activity(GO:0016740)	brassinosteroid mediated signaling pathway(GO:0009742);protein ubiquitination(GO:0016567)	nucleus(GO:0005634);cytoplasm(GO:0005737);cytosol(GO:0005829)	Phagosome;	Q9SF15	GGTGGTGCATGGCTGTCGTCAGTTCGTGCCGTAAGG	0.47045	-0.688539	-1.03519
Constitutive	Promoter (<=1kb)	NADH dehydrogenase [ubiquinone] 1 beta subcomplex subunit 9 (B22 subunit of eukaryotic mitochondrial complex I) (Complex I-B22) (AtCIB22) (CI-B22) (NADH-ubiquinone oxidoreductase B22 subunit)	CIB22	oxidoreductase(PC00176)	#N/A	carbohydrate metabolic process(GO:0005975);mitochondrial electron transport, NADH to ubiquinone(GO:0006120);photorespiration(GO:0009853)	plant-type vacuole(GO:0000325);mitochondrion(GO:0005739);mitochondrial respiratory chain complex I(GO:0005747);plasma membrane(GO:0005886);mitochondrial membrane(GO:0031966);respiratory chain complex I(GO:0045271)	Oxidative phosphorylation	Q945M1	TGGTCCCCTATGCATTTCATTCTTTCCGGAAGGGAAAAAAAAAAGTACCC	0.891065	0.59368	0.661584
Constitutive	Promoter (1-2kb)	DNA-directed RNA polymerase II subunit 2 (DNA-directed RNA polymerase II 135 kDa polypeptide) (DNA-directed RNA polymerase II subunit RPB2) (RNA polymerase II subunit 2) (RNA polymerase II subunit B2) (EC 2.7.7.6) (Protein EMBRYO DEFECTIVE 1989)	NRPB2	DNA-directed RNA polymerase(PC00019)	RNA polymerase II activity(GO:0001055);DNA binding(GO:0003677);DNA-directed 5'-3' RNA polymerase activity(GO:0003899);ribonucleoside binding(GO:0032549)	embryo development ending in seed dormancy(GO:0009793);miRNA processing(GO:0035196)	nucleus(GO:0005634);RNA polymerase II, core complex(GO:0005665);plasmodesma(GO:0009506)	RNA polymerase	P38420	TCTATTGCCTGCCGGTTAGCGAAACTTTTCCGGTAGTACGAATCGC	1.36408	-0.292857	0.573877
Constitutive	Promoter (<=1kb)	NADH-ubiquinone oxidoreductase chain 1 (EC 7.1.1.2)	AUB30401.1	#N/A	#N/A	#N/A	#N/A	Oxidative phosphorylation	A0A2H4V454	TAGCACTAAAAAGGCTACTCCTAGTAGAAGTGGTAGAATTATTCCAAGTA	0	0	0
Constitutive	Promoter (<=1kb)	Cytochrome c oxidase subunit 1 (EC 7.1.1.9)	AEK53308.1G9FCP3	#N/A	#N/A	#N/A	#N/A	Oxidative phosphorylation	G9FCP3	TAGATAGGTCTAGACTTGATTTAGTGAGTCACCCCCAATGGGGATCTAAA	11.8337	9.55075	0
Constitutive	Distal Intergenic	Homeobox domain-containing protein	E3N88_21871	#N/A	#N/A	#N/A	#N/A	#N/A	A0A5N6NAN1	GGGCCGCTCAAGCAGAAAGGGGAGGAATTTCGACC	0.537657	-2.63227	-1.95419
Constitutive	Distal Intergenic	Oleoyl-acyl carrier protein thioesterase 1, chloroplastic (EC 3.1.2.14) (18:0-acyl-carrier protein thioesterase) (18:0-ACP thioesterase) (Acyl-[acyl-carrier-protein] hydrolase)	FATA	esterase(PC00097)	acyl carrier activity(GO:0000036);oleoyl-[acyl-carrier-protein] hydrolase activity(GO:0004320);myristoyl-[acyl-carrier-protein] hydrolase activity(GO:0016295);palmitoyl-[acyl-carrier-protein] hydrolase activity(GO:0016296);acyl-[acyl-carrier-protein] hydrolase activity(GO:0016297)	fatty acid biosynthetic process(GO:0006633)	chloroplast(GO:0009507)	Metabolic pathways	Q42561	CAGTCCCCCGAATAGCACTACTTAGTGACTAGGAGCAGAG	-0.613646	-1.1307	-1.31626
Constitutive	Distal Intergenic	Aspartic proteinase PCS1 (EC 3.4.23.-) (Aspartic protease 38) (AtASP38) (Protein EMBRYO DEFECTIVE 24) (Protein PROMOTION OF CELL SURVIVAL 1)	PCS1	protease(PC00190)	aspartic-type endopeptidase activity(GO:0004190);peptidase activity(GO:0008233)	embryo development ending in seed dormancy(GO:0009793);programmed cell death(GO:0012501)	extracellular region(GO:0005576);endoplasmic reticulum(GO:0005783)	#N/A	Q9LZL3	GGAATAGTTTCCAGTAATTGCTTTGGCAAGCTAACTGA	-0.152003	1.67807	1.76553
Constitutive	Distal Intergenic	Dirigent protein 6 (AtDIR6)	DIR6	protein-binding activity modulator(PC00095)	guiding stereospecific synthesis activity(GO:0042349);identical protein binding(GO:0042802);protein homodimerization activity(GO:0042803)	(-)-pinoresinol biosynthetic process(GO:1901599)	extracellular region(GO:0005576)	#N/A	Q9SUQ8	AGCCGGCCCGGCCGCGAGGAATCAAGAGATCTTTGCC	-11.7319	-11.7319	0.141356
Constitutive	Distal Intergenic	Exosome complex component CSL4	F511_17976	#N/A	#N/A	#N/A	#N/A	RNA degradation	A0A2Z7ARF2	TTTTCAATTGGGAGAGATGGCTGAGTGGACTAAAGC	1.30039	-1.36257	-1.66742
Constitutive	Distal Intergenic	NAD(P)H-quinone oxidoreductase subunit K, chloroplastic (EC 7.1.1.-) (NAD(P)H dehydrogenase subunit K) (NADH-plastoquinone oxidoreductase subunit K)	ndhK	dehydrogenase(PC00092)	NADH dehydrogenase (ubiquinone) activity(GO:0008137)	aerobic respiration(GO:0009060);electron transport coupled proton transport(GO:0015990)	chloroplast(GO:0009507);plastid(GO:0009536);respiratory chain complex I(GO:0045271)	Oxidative phosphorylation	P56756	CGTATCATCCCCTCTTTCCATAGAGGAAAGATAAAGAAAAAGAAAAGATA	2.09635	-0.369	-0.613308
Constitutive	Promoter (2-3kb)	Probable acetolactate synthase large subunit (AHAS) (EC 2.2.1.6) (Acetohydroxy-acid synthase large subunit) (ALS)	ilvB	ligase(PC00142)	magnesium ion binding(GO:0000287);acetolactate synthase activity(GO:0003984);pyruvate decarboxylase activity(GO:0004737);protein binding(GO:0005515);thiamine pyrophosphate binding(GO:0030976);flavin adenine dinucleotide binding(GO:0050660)	branched-chain amino acid biosynthetic process(GO:0009082);isoleucine biosynthetic process(GO:0009097);valine biosynthetic process(GO:0009099)	acetolactate synthase complex(GO:0005948);chloroplast(GO:0009507);chloroplast stroma(GO:0009570)	Biosynthesis of amino acids ;Biosynthesis of secondary metabolites ;Butanoate metabolism ;Oxocarboxylic acid metabolism ;Pantothenate and CoA biosynthesis;	O08353	TTCTGGTTCAGTTAGTCTAGGTTCGAGTCCTGGTACCCCAGCGGAAACGC	7.96578	7.96578	0
Constitutive	Promoter (<=1kb)	Phosphoglycerate kinase, cytosolic OS=Nicotiana tabacum PE=1 SV=1	PGK	#N/A	#N/A	#N/A	#N/A	Biosynthesis of amino acids ;Biosynthesis of secondary metabolites ;Carbon fixation in photosynthetic organisms ;Carbon metabolism ;Glycolysis / Gluconeogenesis ;	A4FW93	GATGACCTTGGTCAGCGGGGCGTCGAAGATGCACGAGGCCGGGTCGGTGA	0.295554	1.87377	2.22822
Constitutive	Distal Intergenic	Isocitrate dehydrogenase [NADP] (EC 1.1.1.42)	Lal_00005170	#N/A	#N/A	#N/A	#N/A	Biosynthesis of secondary metabolites ;Carbon metabolism ;Biosynthesis of amino acids ;Citrate cycle (TCA cycle) ;Oxocarboxylic acid metabolism ;	A0A6A5KWV1	GCCCTGCGCCACGGTGTCGGACTGCACGTCGCCATCGTAG	8.22882	0	0
Constitutive	Distal Intergenic	Acetoacetyl-CoA reductase	F511_25206	#N/A	#N/A	#N/A	#N/A	Biosynthesis of secondary metabolites ;Phenylpropanoid biosynthesis;	A0A2Z7A160	CACATGCTACAATGGCAAGTACAGAGGGCTGCGAGAC	-2.0711	-5.75664	-6.66361
Constitutive	Promoter (2-3kb)	Heat shock protein 70 family	Lal_00010672	#N/A	#N/A	#N/A	#N/A	#N/A	A0A6A5L9Y6	CAGCAGCACGTCCTTGACGTCGCCCTGCAGCACGCCGGCCTGAATCGCGG	-7.22875	-7.22875	-7.22875
Constitutive	Promoter (<=1kb)	oxoglutarate dehydrogenase (succinyl-transferring) (EC 1.2.4.2)	Lal_00005317	#N/A	#N/A	#N/A	#N/A	Biosynthesis of secondary metabolites ;Carbon metabolism ;Citrate cycle (TCA cycle) ;Oxocarboxylic acid metabolism ;Amino sugar and nucleotide sugar metabolism;Tryptophan metabolism ;Lysine degradation ;	A0A6A5L241	GCCGCGACGGCGGTAGCAGACCAGGTCGACGACGACGTCCTTGTTGAAGG	1.51881	0.712512	0.539811
Constitutive	Promoter (<=1kb)	Succinate-semialdehyde dehydrogenase (EC 1.2.1.24)	Lal_00013802	#N/A	#N/A	#N/A	#N/A	#N/A	A0A6A5L1J0	ACTCCCGGCTCAACCACGAGGAGATCTTCGGCCCGGTCGCGCCGATCACC	0.280876	0.103882	0.370707
Watered	Distal Intergenic	F-ATPase protein 6	Lal_00030920	#N/A	#N/A	#N/A	#N/A	#N/A	A0A6A5KVY6	TCTGGATCCTGAACGACATCGTCTGGCGCAAGGCCAACC	-1.1375	-1.32193	-1.87447
Watered	Promoter (<=1kb)	Checkpoint protein	F511_06055	#N/A	#N/A	#N/A	#N/A	#N/A	A0A2Z7D8M7	GATGAAGGGACTGAAGATTCCAAAAAAGGGAGAAATGAGCGCTTTATCAA	0.170933	-1.0915	-0.0744782
Watered	Promoter (1-2kb)	Serine/threonine-protein kinase STY13 (EC 2.7.11.1) (AtSTYPK) (Serine/threonine/tyrosine-protein kinase 13)	STY13	non-receptor serine/threonine protein kinase(PC00167)	protein kinase activity(GO:0004672);protein serine/threonine kinase activity(GO:0004674);protein serine/threonine/tyrosine kinase activity(GO:0004712);protein tyrosine kinase activity(GO:0004713)	protein phosphorylation(GO:0006468);signal transduction(GO:0007165);seed oilbody biogenesis(GO:0010344);regulation of embryonic development(GO:0045995)	cytoplasm(GO:0005737)	#N/A	Q9ZQ31	CTATCTCTTGGAAAGGATCCCCCGCCTTGGGGAAAATCTAAATCCCCATC	7.96578	-7.96578	0
Watered	Promoter (<=1kb)	ADP-ribosylation factor-like protein 8a (AtARL8a) (ADP-ribosylation factor-like A1C) (AtARLA1C)	ARL8A	#N/A	GTPase activity(GO:0003924);GTP binding(GO:0005525)	protein transport(GO:0015031);defense response to virus(GO:0051607)	plant-type vacuole(GO:0000325);nucleus(GO:0005634);cytoplasm(GO:0005737);Golgi apparatus(GO:0005794);plasma membrane(GO:0005886);plasmodesma(GO:0009506)	Biosynthesis of cofactors ;	Q8VY57	GAAATAACTGACAAGCTTGGCCTTCACTCCCTCAGGCAGCGCCACTGGTA	0.505891	-5.14975	-3.32193
Watered	Distal Intergenic	65-kDa microtubule-associated protein 1 (AtMAP65-1)	MAP65-1	non-motor microtubule binding protein(PC00166)	protein binding(GO:0005515);microtubule binding(GO:0008017);protein dimerization activity(GO:0046983)	microtubule cytoskeleton organization(GO:0000226);cytokinesis by cell plate formation(GO:0000911);microtubule bundle formation(GO:0001578);microtubule nucleation(GO:0007020);cell growth(GO:0016049);positive regulation of microtubule polymerization(GO:0031116);cortical microtubule organization(GO:0043622);microtubule polymerization(GO:0046785);post-embryonic root development(GO:0048528)	nucleus(GO:0005634);cytoplasm(GO:0005737);spindle(GO:0005819);microtubule(GO:0005874);phragmoplast(GO:0009524);plastid(GO:0009536);preprophase band(GO:0009574);cortical microtubule, transverse to long axis(GO:0010005);cortical microtubule(GO:0055028);mitotic spindle(GO:0072686)	#N/A	Q9FLP0	GCTTTAGACAGCAACCGGACGGCGCGGTGGTGGCG	-0.83289	-5	-11.4767
Watered	Promoter (<=1kb)	poly(A)-specific ribonuclease (EC 3.1.13.4)	F511_12250	#N/A	#N/A	#N/A	#N/A	#N/A	A0A2Z7ABJ0	GTTGAAAGACAACTTCTTCAATGGCTCTACTGAGAGGTACGCCGGTGTTT	1.44746	-1.58496	-1.45943
Watered	Promoter (<=1kb)	Alanine--tRNA ligase (EC 6.1.1.7) (Alanyl-tRNA synthetase) (AlaRS)	ALATS	aminoacyl-tRNA synthetase(PC00047)	aminoacyl-tRNA editing activity(GO:0002161);alanine-tRNA ligase activity(GO:0004813);ATP binding(GO:0005524);amino acid binding(GO:0016597)	tRNA modification(GO:0006400);alanyl-tRNA aminoacylation(GO:0006419)	nucleus(GO:0005634);mitochondrion(GO:0005739);chloroplast(GO:0009507)	#N/A	P36428	GACCCGTGCTTGCAACACACAAAAGTGTATCCGTGCTGG	0.911985	-2.14818	-1.12928
Watered	Promoter (2-3kb)	Phosphatidylinositol 4-phosphate 5-kinase 4 (AtPIP5K4) (EC 2.7.1.68) (1-phosphatidylinositol 4-phosphate kinase 4) (Diphosphoinositide kinase 4) (PtdIns(4)P-5-kinase 4)	PIP5K4	kinase(PC00137)	1-phosphatidylinositol-4-phosphate 5-kinase activity(GO:0016308)	endocytosis(GO:0006897);establishment of tissue polarity(GO:0007164);plant-type cell wall modification(GO:0009827);pollen germination(GO:0009846);pollen tube growth(GO:0009860);stomatal movement(GO:0010118);phosphatidylinositol metabolic process(GO:0046488);phosphatidylinositol phosphate biosynthetic process(GO:0046854)	cytosol(GO:0005829);plasma membrane(GO:0005886);apical plasma membrane(GO:0016324);pollen tube(GO:0090406)	Endocytosis;Inositol phosphate metabolism ;Phosphatidylinositol signaling system ;	Q9M1K2	CACAACTCTTAAAGATCTTGACCTGAACTTTGTATTTAGGCTTCAGACC	-3	-5.64386	-8.64386
Watered	Distal Intergenic	LRR receptor-like serine/threonine-protein kinase ERECTA	LOC113702672	#N/A	#N/A	#N/A	#N/A	#N/A	A0A6P6TM55	AATCATCGATCCTCGGGAGTGGGTACTTATTCTTCACTGTAGCTTTGTTC	-1.11548	-9.22882	-10.3443
Watered	Promoter (1-2kb)	L-type lectin-domain containing receptor kinase IV.1 (Arabidopsis thaliana lectin-receptor kinase e) (AthlecRK-e) (LecRK-IV.1) (EC 2.7.11.1) (Lectin Receptor Kinase 1)	LECRK41	#N/A	protein serine/threonine kinase activity(GO:0004674);transmembrane receptor protein serine/threonine kinase activity(GO:0004675);kinase activity(GO:0016301)	defense response to oomycetes(GO:0002229);protein phosphorylation(GO:0006468);response to salicylic acid(GO:0009751);defense response to bacterium(GO:0042742)	extracellular region(GO:0005576);endoplasmic reticulum(GO:0005783);plasma membrane(GO:0005886)	#N/A	O80939	CTTTTCAACGCACCAACCTTGGAGTTGAACCAAATTTTTGTGCCTCAAAC	-2.16993	1.70044	-0.469485
Watered	Exon (gmmHiC_scaffold_4G024560.1/gmmHiC_scaffold_4G024560, exon 12 of 16)	Serine/threonine-protein kinase tousled-like 2 (EC 2.7.11.1) (PKU-alpha) (Tousled-like kinase 2)	Tlk2	non-receptor serine/threonine protein kinase(PC00167)	nucleotide binding(GO:0000166);protein kinase activity(GO:0004672);protein serine/threonine kinase activity(GO:0004674);ATP binding(GO:0005524)	protein phosphorylation(GO:0006468);chromosome segregation(GO:0007059);peptidyl-serine phosphorylation(GO:0018105);intracellular signal transduction(GO:0035556)	nucleus(GO:0005634);cytoplasm(GO:0005737);perinuclear region of cytoplasm(GO:0048471)	#N/A	O55047	ACATTGGTTCATCATCACATTGTTCGGCTGTGGGACATTTTTGAGATTGA	1.76553	-1.28011	-1.32193
Watered	Exon (gmmHiC_scaffold_4G026460.1/gmmHiC_scaffold_4G026460, exon 11 of 13)	histone acetyltransferase (EC 2.3.1.48)	F511_20681	#N/A	#N/A	#N/A	#N/A	#N/A	A0A2Z7B7G3	GTCTCCGTCACCGTCTCACTCGGCCTCTGCCTCCGCCAC	3.16993	-1.58496	-5.64386
Watered	Distal Intergenic	ABC transporter B family member 21 (ABC transporter ABCB.21) (AtABCB21) (Multidrug resistance protein 17) (P-glycoprotein 21)	ABCB21	ATP-binding cassette (ABC) transporter(PC00003)	auxin influx transmembrane transporter activity(GO:0010328);auxin efflux transmembrane transporter activity(GO:0010329);ATP hydrolysis activity(GO:0016887);ATPase-coupled transmembrane transporter activity(GO:0042626);ABC-type transporter activity(GO:0140359)	auxin export across the plasma membrane(GO:0010315);transmembrane transport(GO:0055085);auxin import into cell(GO:0060919)	plant-type vacuole(GO:0000325);nucleus(GO:0005634);cytosol(GO:0005829);plasma membrane(GO:0005886)	ABC transporters ;	Q9M1Q9	ATATTACCATGGACAATCTTACCCTTGCCCACAGTCTTACCCTTTGAGTT	-0.0740006	-9.89178	-2.73697
Watered	Promoter (2-3kb)	Kinesin-like protein KIN-13A (AtKINESIN-13A) (AtKIN13A)	KIN13A	microtubule binding motor protein(PC00156)	microtubule motor activity(GO:0003777);protein binding(GO:0005515);microtubule binding(GO:0008017)	microtubule-based movement(GO:0007018);microtubule depolymerization(GO:0007019);plant-type secondary cell wall biogenesis(GO:0009834);trichome morphogenesis(GO:0010090);metaxylem development(GO:0090058);regulation of cell wall organization or biogenesis(GO:1903338)	nucleus(GO:0005634);Golgi stack(GO:0005795);microtubule(GO:0005874);secondary cell wall(GO:0009531)	#N/A	Q940B8	GCTGCATTTCCCTTCTCAATGTATTCTTTCACAATCTGTACATCCAGCAC	0.0577155	-1.28011	-0.405256
Watered	Exon (gmmHiC_scaffold_5G003960.2/gmmHiC_scaffold_5G003960, exon 5 of 8)	Eukaryotic translation initiation factor 2 subunit beta (eIF2-beta) (Protein EMBRYO DEFECTIVE 1401)	EIF2B	translation initiation factor(PC00224)	mRNA binding(GO:0003729);translation initiation factor activity(GO:0003743);protein binding(GO:0005515);translation initiation factor binding(GO:0031369)	formation of translation preinitiation complex(GO:0001731);formation of cytoplasmic translation initiation complex(GO:0001732);embryo development ending in seed dormancy(GO:0009793)	nucleus(GO:0005634);eukaryotic translation initiation factor 2 complex(GO:0005850);plastid(GO:0009536)	#N/A	Q41969	CAACAGCAGCTACATGCTCTGACGTCTGAGGTTGAGGACAACTCTCATT	-0.736966	-9.22882	-9.96578
Watered	Promoter (<=1kb)	Serine hydroxymethyltransferase 2, mitochondrial (AtSHMT2) (EC 2.1.2.1) (Glycine hydroxymethyltransferase 2) (Serine methylase 2)	SHM2	methyltransferase(PC00155)	glycine hydroxymethyltransferase activity(GO:0004372);zinc ion binding(GO:0008270);pyridoxal phosphate binding(GO:0030170);cobalt ion binding(GO:0050897);serine binding(GO:0070905)	glycine metabolic process(GO:0006544);L-serine metabolic process(GO:0006563);L-serine catabolic process(GO:0006565);one-carbon metabolic process(GO:0006730);glycine biosynthetic process from serine(GO:0019264);tetrahydrofolate interconversion(GO:0035999);tetrahydrofolate metabolic process(GO:0046653);folic acid metabolic process(GO:0046655)	cytoplasm(GO:0005737);mitochondrion(GO:0005739);mitochondrial respiratory chain complex I(GO:0005747);chloroplast(GO:0009507);plastid(GO:0009536)	#N/A	Q94C74	ACCCCACCAAATGGGGCGTCAATGTTCAGCCATAC	-1.91754	-8.81378	-3.08746
Watered	Promoter (<=1kb)	Adagio protein 3 (F-box only protein 2a) (FBX2a) (Flavin-binding kelch repeat F-box protein 1)	ADO3	DNA-binding transcription factor(PC00218)	protein binding(GO:0005515)	regulation of DNA-templated transcription(GO:0006355);ubiquitin-dependent protein catabolic process(GO:0006511);circadian rhythm(GO:0007623);response to blue light(GO:0009637);chloroplast relocation(GO:0009902);positive regulation of flower development(GO:0009911);regulation of gene expression(GO:0010468);protein ubiquitination(GO:0016567);negative regulation of cellulose biosynthetic process(GO:…	nucleus(GO:0005634);cytosol(GO:0005829);SCF ubiquitin ligase complex(GO:0019005)	#N/A	Q9C9W9	GTTTAACTTTCAAAACATTAATTTGTAATCCATTAACACAAACTTGGAGG	1.25873	-2.48113	0.146841
Watered	Promoter (2-3kb)	Dihydrolipoyl dehydrogenase, mitochondrial (EC 1.8.1.4) (Dihydrolipoamide dehydrogenase)	At1g54221	#N/A	#N/A	#N/A	#N/A	Pyruvate metabolism ;	Q811C4	ATATAGCCTGCCCCTATAACCACGAGCCTCTTGGGAACCTCTTTCAATGC	0.82397	-1.8635	-1.08017
Watered	Distal Intergenic	Clathrin interactor EPSIN 2 (EPSIN-related 2)	EPSIN2	membrane trafficking regulatory protein(PC00151)	protein binding(GO:0005515);phospholipid binding(GO:0005543);clathrin binding(GO:0030276)	endocytosis(GO:0006897)	plant-type vacuole(GO:0000325);cytoplasm(GO:0005737);endosome(GO:0005768);Golgi apparatus(GO:0005794);cytosol(GO:0005829);plasma membrane(GO:0005886);cell plate(GO:0009504);cytoplasmic stress granule(GO:0010494);clathrin vesicle coat(GO:0030125)	Endocytosis	Q67YI9	GTCTAGTTGTTCTTGTAAATGACAAGGAAAGAATTCAAGAAGTCCGCCAA	-1.14561	-2.91329	-3.32193
Watered	Distal Intergenic	Ethylene-responsive transcription factor 1A (AtERF1A) (Ethylene-responsive element-binding factor 1A) (EREBP-1A)	ERF1A	#N/A	transcription cis-regulatory region binding(GO:0000976);DNA binding(GO:0003677);DNA-binding transcription factor activity(GO:0003700);protein binding(GO:0005515)	regulation of DNA-templated transcription(GO:0006355);response to nematode(GO:0009624);phloem or xylem histogenesis(GO:0010087);positive regulation of DNA-templated transcription(GO:0045893);cell division(GO:0051301)	nucleus(GO:0005634)	#N/A	O80337	GATGAACTGATCGGATTAACCAACCAAAGTTAGCTTCTGTCATTA	-6.64386	0	-6.64386
Watered	Promoter (<=1kb)	Serine/threonine/tyrosine-protein kinase HT1 (EC 2.7.10.1) (EC 2.7.11.1) (High leaf temperature protein 1)	HT1	non-receptor serine/threonine protein kinase(PC00167)	protein kinase activity(GO:0004672);protein serine/threonine kinase activity(GO:0004674);protein serine/threonine/tyrosine kinase activity(GO:0004712);transmembrane receptor protein tyrosine kinase activity(GO:0004714);protein binding(GO:0005515);kinase activity(GO:0016301)	protein phosphorylation(GO:0006468);signal transduction(GO:0007165);regulation of stomatal movement(GO:0010119);protein autophosphorylation(GO:0046777);cellular response to carbon dioxide(GO:0071244);regulation of stomatal closure(GO:0090333);regulation of response to red or far red light(GO:2000030)	cytoplasm(GO:0005737);plasma membrane(GO:0005886)	MAPK signaling pathway ;Plant hormone signal transduction ;	Q2MHE4	AATTGGACCTTCACGTTGCATTAAATTTTGCTCTTGATATTGCTCAAGCT	0.565597	-4.79442	-3.14136
Watered	Promoter (1-2kb)	Protein SCARECROW (AtSCR) (GRAS family protein 20) (AtGRAS-20) (Protein SHOOT GRAVITROPISM 1)	SCR	#N/A	DNA-binding transcription factor activity(GO:0003700);protein binding(GO:0005515);sequence-specific DNA binding(GO:0043565)	regulation of DNA-templated transcription(GO:0006355);asymmetric cell division(GO:0008356);gravitropism(GO:0009630);radial pattern formation(GO:0009956);cell redox homeostasis(GO:0045454);root development(GO:0048364);leaf development(GO:0048366);maintenance of protein location in nucleus(GO:0051457);bundle sheath cell fate specification(GO:0090610)	nucleus(GO:0005634)	#N/A	Q9M384	GGCCTCTTTCACATATTGGCATCTCGGCCTGGTGGTCCTCCATTTGTTCT	-1.87447	-7.22882	-9.10329
Watered	Exon (gmmHiC_scaffold_8G027280.1/gmmHiC_scaffold_8G027280, exon 8 of 20)	Phytosulfokines 1 [Cleaved into: Phytosulfokine-alpha (PSK-alpha) (Phytosulfokine-a); Phytosulfokine-beta (PSK-beta) (Phytosulfokine-b)]	PSK1	#N/A	growth factor activity(GO:0008083)	signal transduction(GO:0007165);cell population proliferation(GO:0008283);cell differentiation(GO:0030154)	extracellular region(GO:0005576)	#N/A	A2YFB4	GTGTGAGACTCTTGACGCTTCGTCACCATGCCTTCCAAGTAAGATTTTAT	-0.415037	-8.81378	-9.22882
Watered	Promoter (<=1kb)	Glutathione synthetase, chloroplastic (GSH synthetase) (GSH-S) (Glutathione synthase) (EC 6.3.2.3)	GSH2	ligase(PC00142)	magnesium ion binding(GO:0000287);glutathione synthase activity(GO:0004363);ATP binding(GO:0005524);protein homodimerization activity(GO:0042803);glutathione binding(GO:0043295)	glutathione biosynthetic process(GO:0006750);response to stress(GO:0006950);response to jasmonic acid(GO:0009753)	cytosol(GO:0005829);chloroplast(GO:0009507);plastid(GO:0009536)	Cysteine and methionine metabolism ;Biosynthesis of cofactors ;Glutione metabolism ;	P46416	GTGTGAGCTTGGATGGGAAATTCCTACAGGACTCACTCTCTAGGTTGAAG	1.73859	-3.45943	-1.15381
Watered	Promoter (<=1kb)	F-box domain-containing protein	F511_17227	#N/A	#N/A	#N/A	#N/A	#N/A	A0A2Z7B192	GCCTATCATGGCATAACCAATTTTACGACGAAACTCGGATGCAGAAACTA	2.41504	0	1
Watered	Exon (gmmHiC_scaffold_9G036670.1/gmmHiC_scaffold_9G036670, exon 7 of 11)	Transcription factor MYB3R-1 (Myb-related protein 3R-1) (Plant c-MYB-like protein 1) (Protein PC-MYB1)	MYB3R1	#N/A	RNA polymerase II cis-regulatory region sequence-specific DNA binding(GO:0000978);DNA-binding transcription factor activity, RNA polymerase II-specific(GO:0000981);DNA-binding transcription activator activity, RNA polymerase II-specific(GO:0001228);DNA binding(GO:0003677);DNA-binding transcription factor activity(GO:0003700);sequence-specific DNA binding(GO:0043565)	regulation of DNA-templated transcription(GO:0006355);negative regulation of cell population proliferation(GO:0008285);regulation of cytokinesis(GO:0032465);negative regulation of DNA-templated transcription(GO:0045892);positive regulation of DNA-templated transcription(GO:0045893);negative regulation of cellular response to caffeine(GO:1901181)	nucleus(GO:0005634);DRM complex(GO:0070176)	#N/A	Q9S7G7	ATCATCCCTTGTTGGGGAATCCCACAGTTTGAATGGAGTCAAAGAAGATA	-1.09954	-0.807355	-0.584962
Watered	Distal Intergenic	Cation efflux protein	Lal_00009708	#N/A	#N/A	#N/A	#N/A	#N/A	A0A6A5L425	TACGTGACCTGGTCCTCGACGACCTGCGGCGCTTGGCCGGGATACTCGGT	0.736966	-0.152003	-0.415037
Watered	Promoter (<=1kb)	glutamate synthase (NADH) (EC 1.4.1.14)	Lal_00002595	#N/A	#N/A	#N/A	#N/A	#N/A	A0A6A5L4B3	GACGAGGTCCTCGAGCTGCTGCACCTGGGCGGGCGCACCCTGCCGCACTC	0.632268	-0.146841	0.847997
Watered	Distal Intergenic	Malate dehydrogenase 1, mitochondrial (EC 1.1.1.37) (Mitochondrial MDH1) (mMDH1) (Mitochondrial NAD-dependent malate dehydrogenase 1) (mNAD-MDH 1) (mtNAD-MDH1)	At1g53240	dehydrogenase(PC00092)	copper ion binding(GO:0005507);L-malate dehydrogenase activity(GO:0030060)	malate metabolic process(GO:0006108);response to cold(GO:0009409)	nucleus(GO:0005634);cytoplasm(GO:0005737);mitochondrion(GO:0005739);plant-type cell wall(GO:0009505);chloroplast(GO:0009507)	Biosynthesis of secondary metabolites ;Carbon metabolism ;Citrate cycle (TCA cycle) ;Pyruvate metabolism ;Glyoxylate and dicarboxylate metabolism ;Cysteine and methionine metabolism ;Carbon fixation in photosynthetic organisms ;	Q9ZP06	GTCGGCGCGCATCTGCTTCTCCATCGCGTCCTTGATGGACGGCGGCGGGT	0.455679	-0.777608	1.04064
Watered	Distal Intergenic	cytokinin riboside 5'-monophosphate phosphoribohydrolase (EC 3.2.2.n1)	Lal_00015688	#N/A	#N/A	#N/A	#N/A	#N/A	A0A6A5L3K7	GGTTCACAGGCACCGCAGTCGACGCACTCGTCGGGGTGGATGT	-4.32193	3.70044	-4.32193
Watered	Distal Intergenic	phosphoribosylaminoimidazole carboxylase (EC 4.1.1.21) (AIR carboxylase)	OSTLU_33376	#N/A	#N/A	#N/A	#N/A	#N/A	A4S2A0	CCGGTGACCGACGCCGACACCGCCGTCGAGGAGTCCGTGCGC	1.71272	-2.56071	-9.81378
Watered	Distal Intergenic	Acetyl-coenzyme A synthetase, chloroplastic/glyoxysomal (EC 6.2.1.1) (Acetate--CoA ligase) (Acetyl-CoA synthetase)	ACS	ligase(PC00142)	acetate-CoA ligase activity(GO:0003987);AMP binding(GO:0016208)	acetate metabolic process(GO:0006083);acetyl-CoA biosynthetic process(GO:0006085);acetyl-CoA biosynthetic process from acetate(GO:0019427)	cytosol(GO:0005829);chloroplast(GO:0009507);plastid(GO:0009536);chloroplast stroma(GO:0009570)	Biosynthesis of secondary metabolites ;Carbon metabolism ;Pyruvate metabolism ;Glyoxylate and dicarboxylate metabolism ;Glycolysis / Gluconeogenesis ;Propanoate metabolism ;	B9DGD6	TAGACGCTCTCGCCCGGCTTGTGGTCGAAGACCACGTTGTGGGTGTAGGC	-0.514573	-10.0362	-10.5507
Watered	Promoter (<=1kb)	ATP-dependent 6-phosphofructokinase (ATP-PFK) (Phosphofructokinase) (EC 2.7.1.11) (Phosphohexokinase)	KAF5453084.1	#N/A	#N/A	#N/A	#N/A	Biosynthesis of secondary metabolites ;Carbon metabolism ;Biosynthesis of amino acids ;Glycolysis / Gluconeogenesis ;Pentose phosphate pathway ;RNA degradation ;Fructose and mannose metabolism ;Galactose metabolism;	A0A2I4GHB5	TCGGTGAAGGGCAGGTCGTTGTCGATCGTCTTCGGGACCCCGATG	1.21532	0.487588	-0.308725
Watered	Distal Intergenic	NADH:ubiquinone oxidoreductase-like 20kDa subunit domain-containing protein	Lal_00007186	#N/A	#N/A	#N/A	#N/A	Oxidative phosphorylation	A0A6A5LDB2	CCGGCGGTCCGCACTACGACCTGGCCCGCTACGGCATGGAGGTGTTCCGG	0.316259	-4.66676	-2.67243
Watered	Promoter (<=1kb)	Large ribosomal subunit protein uL10y (60S acidic ribosomal protein P0-2)	RPP0B	ribosomal protein(PC00202)	mRNA binding(GO:0003729);structural constituent of ribosome(GO:0003735);copper ion binding(GO:0005507);large ribosomal subunit rRNA binding(GO:0070180)	ribosomal large subunit assembly(GO:0000027);cytoplasmic translation(GO:0002181);response to zinc ion(GO:0010043);ribosome biogenesis(GO:0042254);response to cadmium ion(GO:0046686)	nucleus(GO:0005634);nucleolus(GO:0005730);cytoplasm(GO:0005737);cytosol(GO:0005829);plasmodesma(GO:0009506);cytosolic large ribosomal subunit(GO:0022625);cytosolic ribosome(GO:0022626)	Ribosome ;	Q42112	GCGGGTTCTGCTCCATGGCAGGGACCTTGGACTTGGCCTTCTGCGGATCT	-1.74819	0.409391	-1.17834
Watered	Distal Intergenic	Acetyl-CoA C-acetyltransferase	FH972_027298	#N/A	#N/A	#N/A	#N/A	#N/A	A0A5N6LXV6	TCGTAGGTCATCTTGTGCAACATGCCGTCGCGGGTGATGCCGGCGTTGTT	-0.245112	-2.80069	-1.19265
Watered	Distal Intergenic	Translation initiation factor IF-3	Lal_00037166	#N/A	#N/A	#N/A	#N/A	#N/A	A0A6A5KYA1	AGCGCACTTGCATGGGGTGCAAGGGGTCGAGTGTTCGAATCACTCCGTCC	0.662965	-3.24793	-3
Watered	Distal Intergenic	ATP-dependent Clp protease ATP-binding subunit ClpX	clpX	protease(PC00190)	ATP binding(GO:0005524);zinc ion binding(GO:0008270);ATP hydrolysis activity(GO:0016887);metal ion binding(GO:0046872);protein dimerization activity(GO:0046983);unfolded protein binding(GO:0051082);ATP-dependent protein folding chaperone(GO:0140662)	protein folding(GO:0006457);proteolysis involved in protein catabolic process(GO:0051603)	mitochondrial matrix(GO:0005759)	#N/A	A0AI71	GCCGGGGGTCGCGGGTTCGAGTCCCGTCCACTCCGCCAG	-7.96578	0	-1.32193
Watered	Distal Intergenic	glycerophosphodiester phosphodiesterase (EC 3.1.4.46)	Lal_00010480	#N/A	#N/A	#N/A	#N/A	#N/A	A0A6A5LB63	GCCGAGTTCCTTGGTGGTGAAGAAGGGCTCGAAGATCTTGTCGACGAGAT	0.758992	-0.137504	0
Watered	Promoter (<=1kb)	Electron transfer flavoprotein subunit beta (Beta-ETF)	Lal_00015434	#N/A	#N/A	#N/A	#N/A	#N/A	A0A6A5L2Y8	GTGGTGACGATCGCCGGCAGCTTGAGGCTCACGGTCTCCAGC	-1.32193	1	0.485427
Watered	Promoter (<=1kb)	carbamoyl-phosphate synthase (glutamine-hydrolyzing) (EC 6.3.5.5) (Carbamoyl-phosphate synthetase ammonia chain)	Lal_00005197	#N/A	#N/A	#N/A	#N/A	#N/A	A0A6A5KT96	GCGACGGCAAGGACGCGTTCATCGCCGGCATCATGGAGCATATCGAGGAG	0.949837	-1.89885	-0.384231
Watered	Promoter (2-3kb)	Phosphoglycerate kinase (EC 2.7.2.3)	Lal_00046448	#N/A	#N/A	#N/A	#N/A	Biosynthesis of amino acids ;Biosynthesis of secondary metabolites ;Carbon fixation in photosynthetic organisms ;Carbon metabolism ;Glycolysis / Gluconeogenesis ;	A0A6A5L4H9	CGCCGTGCTTGATGCCGCGCTGGATCTCTTCCACCGGCACGCCCCAGGTC	1.52607	-0.36257	-3.64386
Watered	Distal Intergenic	Cytochrome c domain-containing protein	C4D60_Mb11t17200	#N/A	#N/A	#N/A	#N/A	#N/A	A0A4S8J4Q7	GGGCATCATGAACTCGTTCATCGGCATCAGTCAGGCCAACACGACCAACC	6.64386	1	0
Watered	Distal Intergenic	superoxide dismutase (EC 1.15.1.1)	Lal_00014218	#N/A	#N/A	#N/A	#N/A	Peroxisome - Arabidopsis thaliana	A0A6A5LCY9	GTCGCGGGTGGCGTACTGCATCGACCGATCGACGGCCGCCTTGGCGGCGC	-2.85798	-7.64386	-0.688056
Watered	Distal Intergenic	Acetyltransferase component of pyruvate dehydrogenase complex (EC 2.3.1.12)	Lal_00046498	#N/A	#N/A	#N/A	#N/A	Biosynthesis of secondary metabolites ;Carbon metabolism ;Citrate cycle (TCA cycle) ;Oxocarboxylic acid metabolism ;Glycolysis / Gluconeogenesis ;Pyruvate metabolism ;Amino sugar and nucleotide sugar metabolism;	A0A6A5KVL7	GCATGACGGTGAGCGAAGTGAAGGGTTTTGGCCGCCAGAAGGGCCATACC	-0.765535	-0.514573	-1.5025
Watered	Promoter (1-2kb)	Citrate synthase	Lal_00044875	#N/A	#N/A	#N/A	#N/A	#N/A	A0A6A5L8G0	CGTCATGACAGGTCTTCTGCATGATCTTGGCGCGCGGGTCGTAGTTCTTG	8.81378	-8.81378	0
Moderate	Promoter (2-3kb)	pectinesterase (EC 3.1.1.11)	F511_04934	#N/A	#N/A	#N/A	#N/A	#N/A	A0A2Z7BRZ1	GCTCAACAAAGACAGTCTCGGCTCAAAAGAAAGTAA	1.27812	1.90943	1.36609
Moderate	Promoter (<=1kb)	30S ribosomal protein S8, chloroplastic	rps8	ribosomal protein(PC00202)	structural constituent of ribosome(GO:0003735)	translation(GO:0006412)	plastid small ribosomal subunit(GO:0000312);chloroplast(GO:0009507);plastid(GO:0009536);chloroplast stroma(GO:0009570);chloroplast envelope(GO:0009941)	#N/A	G9FCI2	GACCGACCATAGAAACTTATTTATTAATTAGATCGCATTAGC	7.64386	0	0
Moderate	Distal Intergenic	Gibberellin 2-beta-dioxygenase 1 (EC 1.14.11.13) (GA 2-oxidase 1) (Gibberellin 2-beta-hydroxylase 1) (Gibberellin 2-oxidase 1)	GA2OX1	oxygenase(PC00177)	C-19 gibberellin 2-beta-dioxygenase activity(GO:0052634)	response to light stimulus(GO:0009416);gibberellin biosynthetic process(GO:0009686);gibberellin catabolic process(GO:0045487)	#N/A	Biosynthesis of secondary metabolites ;Diterpenoid biosynthesis ;	Q8LEA2	ATGGTACTGCTGAAACACGAAAGAATTGAAATCTGAGATCGAAACCTGCC	1	-1.5025	-4.08746
Moderate	Distal Intergenic	Glutamyl-tRNA(Gln) amidotransferase subunit A, mitochondrial (Glu-AdT subunit A) (EC 6.3.5.7)	PCC_0233	#N/A	#N/A	#N/A	#N/A	#N/A	B1X413	CCGAAGAACTTCCAGACCTCGCAGTACGACGAGCCGATCTGCTTCGACGG	2.11548	1.152	1.22239
Moderate	Distal Intergenic	50S ribosomal protein L27, chloroplastic	rpl27	ribosomal protein(PC00202)	mRNA binding(GO:0003729);structural constituent of ribosome(GO:0003735)	DNA-templated transcription(GO:0006351);translation(GO:0006412);response to radiation(GO:0009314)	chloroplast(GO:0009507);plastid(GO:0009536);chloroplast stroma(GO:0009570);thylakoid(GO:0009579);chloroplast envelope(GO:0009941)	#N/A	W0S1P7	CCTTGCCGCCGAGACCGGCGGCGTCCCAGTCGACCTCACCGGCGTAGAGC	2.68966	-1.49476	-0.494765
Moderate	Distal Intergenic	Adenosylhomocysteinase (EC 3.13.2.1)	PNW85814.1	#N/A	#N/A	#N/A	#N/A	Cysteine and methionine metabolism	A8IXE0	GGGTGGATCGTCGCGCAGTGGTAGCACTCCATGAAGT	3.80735	4	1
Moderate	Distal Intergenic	glutamate synthase (NADH) (EC 1.4.1.14)	Lal_00046869	#N/A	#N/A	#N/A	#N/A	Biosynthesis of secondary metabolites ;Biosynthesis of amino acids ;Alanine, aspartate and glutamate metabolism;Nitrogen metabolism ;	A0A6A5L634	CCTCCGAAGGCAGAGGCCAGGGGTTCGAATCCCTTACGG	0.632268	0.485427	0.847997
Moderate	Distal Intergenic	aspartate-semialdehyde dehydrogenase (EC 1.2.1.11)	OsI_13624	#N/A	#N/A	#N/A	#N/A	#N/A	B8AK88	AGCTCGGGGCGCTCGAGCGAATCGATGAACGCGATCGCGTGGCCGAGGGT	6.64386	7.96578	0
Moderate	Promoter (<=1kb)	Succinate dehydrogenase [ubiquinone] flavoprotein subunit, mitochondrial (EC 1.3.5.1)	Lal_00041171	#N/A	#N/A	#N/A	#N/A	#N/A	A0A6A5L5F7	CGGGCGCTGATAGATCTTGCCCTCTTCGGTGCGCGAGAACGGCACGCCCC	0.519842	1.84142	1.20905
Moderate	Promoter (<=1kb)	ATP synthase subunit beta (EC 7.1.2.2)	Lal_00005292	#N/A	#N/A	#N/A	#N/A	Oxidative phosphorylation	A0A6A5L3I6	GGATGAGGACGGTCTTGCCGACGCCGGCGCCGCCGAAC	1.39232	2.14975	1.2854
Moderate	Distal Intergenic	Acetyl-coenzyme A synthetase, chloroplastic/glyoxysomal (EC 6.2.1.1) (Acetate--CoA ligase) (Acetyl-CoA synthetase)	ACS	ligase(PC00142)	acetate-CoA ligase activity(GO:0003987);AMP binding(GO:0016208)	acetate metabolic process(GO:0006083);acetyl-CoA biosynthetic process(GO:0006085);acetyl-CoA biosynthetic process from acetate(GO:0019427)	cytosol(GO:0005829);chloroplast(GO:0009507);plastid(GO:0009536);chloroplast stroma(GO:0009570)	Biosynthesis of secondary metabolites ;Carbon metabolism ;Glycolysis / Gluconeogenesis ;Glyoxylate and dicarboxylate metabolism ;Propanoate metabolism ;Pyruvate metabolism ;	B9DGD6	ATGTCCTGCTTGCCGTAGCGGATCGCCTCGTAGGCGCTGCCGATGCAATG	4.39232	-5.64386	-5.64386
Moderate	Distal Intergenic	Peroxisomal (S)-2-hydroxyacid oxidase GLO4 (EC 1.1.3.15) (Glycolate oxidase 4) (AtGLO4) (GOX 4) (lHAOX1)	GLO4	oxidoreductase(PC00176)	(S)-2-hydroxy-acid oxidase activity(GO:0003973);FMN binding(GO:0010181)	fatty acid metabolic process(GO:0006631);defense response to bacterium(GO:0042742);hydrogen peroxide biosynthetic process(GO:0050665)	cytoplasm(GO:0005737);peroxisome(GO:0005777)	Biosynthesis of secondary metabolites ;Carbon metabolism ;Peroxisome ;Glyoxylate and dicarboxylate metabolism ;	Q9LJH5	GCAAGGCGGCGCTGTTCAAGCAGTTCGCCAACGTCGACGCGTGGCCGGTC	5.14975	3.45943	-0.415037
Moderate	Distal Intergenic	cyclic pyranopterin monophosphate synthase (EC 4.6.1.17)	CBR_g23014	#N/A	#N/A	#N/A	#N/A	Biosynthesis of cofactors ;Folate biosynthesis ;	A0A388L3A8	CCCCTACACCGGCTCCGCGCTCGGCCAGCACTGGAT	0.79518	1.80735	0.584963
Moderate	Promoter (<=1kb)	ATP synthase subunit alpha, chloroplastic (EC 7.1.2.2) (ATP synthase F1 sector subunit alpha) (F-ATPase subunit alpha)	AGL10876.1	#N/A	#N/A	#N/A	#N/A	Oxidative phosphorylation ;Photosynthesis ;	A0A023HHZ2	GGCCCTCGCCCAGCTGGGAGTAGTAGTCGTTGATCTGGCG	0.472753	-5.12928	-2.44478
Moderate	Promoter (<=1kb)	Guanylate kinase (EC 2.7.4.8) (GMP kinase)	GUK1	#N/A	#N/A	#N/A	#N/A	#N/A	P15454	ATCGTCGTCGGGATCAGGCAGACCAGCAGCGCGGTCAGCACGATCAGCGG	8.64386	0	0
Moderate	Distal Intergenic	Citramalyl-CoA lyase, mitochondrial (EC 4.1.3.25) ((3S)-malyl-CoA thioesterase) (EC 3.1.2.30) (Beta-methylmalate synthase) (EC 2.3.3.-) (Citrate lyase subunit beta-like protein, mitochondrial) (Citrate lyase beta-like) (Malate synthase) (EC 2.3.3.9)	CLYBL	lyase(PC00144)	catalytic activity(GO:0003824);metal ion binding(GO:0046872);(S)-citramalyl-CoA lyase activity(GO:0047777)	regulation of cobalamin metabolic process(GO:0106064)	#N/A	Biosynthesis of secondary metabolites ;Carbon metabolism ;Glyoxylate and dicarboxylate metabolism ;Pyruvate metabolism ;	Q5I0K3	AGCCTGGCCTTCTCGCCGCCCGAGAGCACCCGGCAGCGCTTCTCGACATC	6.64386	0	0
Moderate	Distal Intergenic	Adenylosuccinate synthetase, chloroplastic (AMPSase) (AdSS) (EC 6.3.4.4) (IMP--aspartate ligase)	Lal_00046509	#N/A	#N/A	#N/A	#N/A	Alanine, aspartate and glutamate metabolism;Biosynthesis of cofactors ;Nucleotide metabolism;Purine metabolism;	A0A6A5KVM6	CGTAACGCGCCTGTAGGTGGCTTTCTAAGTCCGCCGCCAAATCCCAGGGG	2.32193	1.58496	-1.58496
Moderate	Distal Intergenic	3-ketoacyl-CoA synthase 9 (KCS-9) (EC 2.3.1.199) (Very long-chain fatty acid condensing enzyme 9) (VLCFA condensing enzyme 9)	KCS9	#N/A	very-long-chain 3-ketoacyl-CoA synthase activity(GO:0102756)	very long-chain fatty acid metabolic process(GO:0000038);fatty acid biosynthetic process(GO:0006633);response to cold(GO:0009409);response to light stimulus(GO:0009416);cutin-based cuticle development(GO:0160062)	cytoplasm(GO:0005737);endoplasmic reticulum(GO:0005783)	Biosynthesis of secondary metabolites ;Fatty acid elongation ;	Q9SIX1	CATTAAGTCCGAGTCCCTGTGGCCTGCACACCAAGCTTCTCGTAAACATC	1.53434	1.4549	1.29177
Moderate	Promoter (<=1kb)	Zinc finger CCCH domain-containing protein 15 (AtC3H15) (Protein CALLOSE DEFECTIVE MICROSPORE 1)	C3H15	RNA metabolism protein(PC00031)	transcription cis-regulatory region binding(GO:0000976);DNA-binding transcription factor activity(GO:0003700);mRNA binding(GO:0003729)	regulation of DNA-templated transcription(GO:0006355)	nucleus(GO:0005634)	#N/A	Q9C9F5	AGATCCATAGTAGAGTCCGACCACATCGATCGAATTGATTATCTTCATGC	0	0	-6.64386
Moderate	Promoter (<=1kb)	Photosystem I assembly protein Ycf4	ycf4	#N/A	mRNA binding(GO:0003729);unfolded protein binding(GO:0051082)	photosystem I assembly(GO:0048564)	chloroplast(GO:0009507);photosystem I(GO:0009522)	#N/A	P56788	ATCCATCCCGAACTTGATGGTTAAACTCTACTGCGGTGACGATATTGTAG	1.92961	0.929611	0.514573
Moderate	Promoter (2-3kb)	Transcription factor MYC/MYB N-terminal domain-containing protein	F511_13796	#N/A	#N/A	#N/A	#N/A	#N/A	A0A2Z7DFN8	TCACAATCACTAGCCAATAGGCTTTTCTCTCATGCTTTTCTTCGTTCATG	6.64386	0	0
Moderate	Distal Intergenic	Isoamylase 1, chloroplastic (AtISA1) (EC 3.2.1.68) (Protein REDUCED GRAVITROPIC 3)	ISA1	amylase(PC00048)	isoamylase activity(GO:0019156)	carbohydrate metabolic process(GO:0005975);glycogen metabolic process(GO:0005977);amylopectin biosynthetic process(GO:0010021);starch biosynthetic process(GO:0019252)	chloroplast(GO:0009507);chloroplast isoamylase complex(GO:0010368)	Biosynthesis of secondary metabolites ;Starch and sucrose metabolism ;	O04196	GAGACGGTCTGGGCAGTGAGGGCTCTCCGCCACATGGATAGTTCAATGT	1.70782	-9.55075	-2.32193
Moderate	Promoter (<=1kb)	Cleavage and polyadenylation specificity factor subunit 3-II (EC 3.1.27.-) (Cleavage and polyadenylation specificity factor 73 kDa subunit II) (AtCPSF73-II) (CPSF 73 kDa subunit II) (Protein EMBRYO SAC DEVELOPMENT ARREST 26)	CPSF73-II	RNA processing factor(PC00147)	RNA endonuclease activity(GO:0004521);protein binding(GO:0005515)	polar nucleus fusion(GO:0010197);snRNA processing(GO:0016180)	nucleus(GO:0005634)	#N/A	Q8GUU3	GAGAATTTGTAGCCGCGGCGATATTCGAACTTATCGACCGCCTTCATCAG	2.90689	1.58496	1.32193
Moderate	Distal Intergenic	carbamoyl-phosphate synthase (glutamine-hydrolyzing) (EC 6.3.5.5) (Carbamoyl-phosphate synthetase ammonia chain)	Lal_00005197	#N/A	#N/A	#N/A	#N/A	#N/A	A0A6A5KT96	CTTGATGAACGCGCTGATGACGTCGTAGTGCTGGTC	1.3388	0.697639	0.717436
Moderate	Distal Intergenic	ATP-dependent (S)-NAD(P)H-hydrate dehydratase (EC 4.2.1.93) (ATP-dependent NAD(P)HX dehydratase)	Lal_00042814	#N/A	#N/A	#N/A	#N/A	#N/A	A0A6A5LDL9	GCACCGCGGGGGTCTCCTCGCCGCCGGGGGTGGTGATCGCGAAGGCGGCG	3	0	-6.64386
Moderate	Distal Intergenic	Fumarate hydratase 2 (AtFUM2) (Fumarase 2) (EC 4.2.1.2)	FUM2	lyase(PC00144)	fumarate hydratase activity(GO:0004333);protein binding(GO:0005515)	tricarboxylic acid cycle(GO:0006099);fumarate metabolic process(GO:0006106);malate metabolic process(GO:0006108);cold acclimation(GO:0009631);regulation of photosynthesis(GO:0010109);nitrate assimilation(GO:0042128);protein tetramerization(GO:0051262)	mitochondrion(GO:0005739);cytosol(GO:0005829);chloroplast(GO:0009507);plastid(GO:0009536);tricarboxylic acid cycle enzyme complex(GO:0045239)	Biosynthesis of secondary metabolites ;Carbon metabolism ;Citrate cycle (TCA cycle) ;Pyruvate metabolism ;	Q9FI53	CATAGGAGTTTGTCGCTAGGTATTTGACCAAATAG	2.39232	-0.415037	-7.64386
Moderate	Promoter (<=1kb)	Protein Ycf2	ycf2	#N/A	protein binding(GO:0005515);chloroplast protein-transporting ATPase activity(GO:0016464);ATP hydrolysis activity(GO:0016887)	protein import into chloroplast stroma(GO:0045037)	intracellular anatomical structure(GO:0005622);chloroplast(GO:0009507);plastid(GO:0009536);chloroplast envelope(GO:0009941);Ycf2/FtsHi complex(GO:0062091)	#N/A	G9FCI9	CCGCGGCCTTGCCGGTCTTGCGGTCGCCGATGATCAGCTGGCGCTGCCC	8.22882	0	0
Moderate	Distal Intergenic	H(+)-transporting two-sector ATPase (EC 7.1.2.2)	Lal_00007022	#N/A	#N/A	#N/A	#N/A	#N/A	A0A6A5KSH9	GAACGGCTTGAAGCCCTCGGTTGCGAGGCCGGCGGCGAAGGTGACCGCA	2.24793	1.32193	1
Moderate	Promoter (1-2kb)	1-deoxy-D-xylulose-5-phosphate synthase (EC 2.2.1.7)	MARPO_0015s0196	#N/A	#N/A	#N/A	#N/A	#N/A	A0A2R6XH29	CACAGCACTTGCACGATCAAAGCTGAATGCAGCCACACGACCACCACTTC	1.13512	0.176786	2.11658
Moderate	Promoter (1-2kb)	Translocase of chloroplast 120, chloroplastic (AtToc120) (EC 3.6.5.-) (120 kDa chloroplast outer envelope protein)	TOC120	small GTPase(PC00208)	GTPase activity(GO:0003924)	protein targeting to chloroplast(GO:0045036)	chloroplast(GO:0009507);plastid(GO:0009536);chloroplast outer membrane(GO:0009707)	#N/A	Q9LUS2	TTACACCCTCGTCGATCCTATTTCGCCCCCGCCGCAGGCC	0.534336	1.89691	2.01238
Moderate	Promoter (<=1kb)	fumarate hydratase (EC 4.2.1.2)	F751_6852	#N/A	#N/A	#N/A	#N/A	#N/A	A0A087SDT0	TTCTTCTCCTATCCTTAACTCATGCTTGTGAACAAC	2.72247	1.848	0
Moderate and severe	Distal Intergenic	Glutaredoxin domain-containing protein	F511_19608	#N/A	#N/A	#N/A	#N/A	#N/A	A0A2Z7CHY7	GAACGGCGTCAACATGACAAAGCTCGAGAGCTACATGGT	7.64386	0	0
Moderate and severe	Distal Intergenic	methylmalonate-semialdehyde dehydrogenase (CoA acylating) (EC 1.2.1.27)	Lal_00014307	#N/A	#N/A	#N/A	#N/A	#N/A	A0A6A5LCU3	CATCTACTCCACCCAGGATCACGCCGCCGCCGCGACCGCCGCCGCCGGC	8.64386	0	0
Moderate and severe	Promoter (<=1kb)	Adenosylhomocysteinase (EC 3.13.2.1)	Lal_00010579	#N/A	#N/A	#N/A	#N/A	Cysteine and methionine metabolism	A0A6A5LEG7	CTCGAGGAAGATCTGGCCGTCGGTGATCGAGATCACGTTGGTCGGGATAT	3.80735	4	1
Moderate and severe	Promoter (<=1kb)	ATP synthase subunit alpha, mitochondrial	Lal_00041312	#N/A	#N/A	#N/A	#N/A	Oxidative phosphorylation	A0A6A5L5L6	CCCTAAAACCCTAAAACCCTAAACCCTAAACCCTAAACC	3.42626	2.42626	0.70044
Moderate and severe	Distal Intergenic	3-epi-6-deoxocathasterone 23-monooxygenase CYP90D1 (3-dehydro-6-deoxoteasterone synthase) (EC 1.14.14.147) ((22R,23R)-22,23-dihydroxy-campest-4-en-3-one synthase) (EC 1.14.14.-) ((22R,23R)-22,23-dihydroxycampesterol synthase) (EC 1.14.14.-) (6-deoxoteasterone synthase) (EC 1.14.14.-) (Cytochrome P450 90D1) (Teasterone synthase) (EC 1.14.14.-)	CYP90D1	oxygenase(PC00177)	iron ion binding(GO:0005506);oxidoreductase activity, acting on paired donors, with incorporation or reduction of molecular oxygen, NAD(P)H as one donor, and incorporation of one atom of oxygen(GO:0016709);heme binding(GO:0020037);(22S)-22-hydroxy-5alpha-campestan-3-one C-23 hydroxylase activity(GO:0102097);3-epi-6-deoxocathasterone C-23 hydroxylase activity(GO:0102136)	multicellular organism development(GO:0007275);brassinosteroid homeostasis(GO:0010268);sterol metabolic process(GO:0016125);brassinosteroid biosynthetic process(GO:0016132);leaf development(GO:0048366);petal development(GO:0048441);stamen development(GO:0048443)	chloroplast(GO:0009507)	Biosynthesis of secondary metabolites ;Brassinosteroid biosynthesis ;	Q94IA6	GATCCGGTGCATTAGTACTGGTATGATCGCACCCAACAG	3.82782	-1.32193	0
Moderate and severe	Distal Intergenic	Exostosin GT47 domain-containing protein	F511_19815	#N/A	#N/A	#N/A	#N/A	#N/A	A0A2Z7BZR2	TTAACTTCGGAGTTCTGATGAGATCCGATGCATTAGTGCTGGTATGATCG	2.18763	2.18763	0.289507
Moderate and severe	Distal Intergenic	Lactoylglutathione lyase GLX1 (EC 4.4.1.5) (Glyoxalase I) (AtGLX1) (GlyI)	GLX1	lyase(PC00144)	lactoylglutathione lyase activity(GO:0004462)	methylglyoxal catabolic process to D-lactate via S-lactoyl-glutathione(GO:0019243)	plant-type vacuole(GO:0000325);extracellular region(GO:0005576);cytoplasm(GO:0005737);mitochondrion(GO:0005739);peroxisome(GO:0005777);cytosol(GO:0005829);chloroplast(GO:0009507);chloroplast envelope(GO:0009941);secretory vesicle(GO:0099503)	Pyruvate metabolism	O65398	CTTGCAGCCTGTCGGGCGCATGGTGTTGAACAAGAACATTGATAATTCTG	-0.106915	1.30812	0.938599
Moderate and severe	Promoter (1-2kb)	Cationic amino acid transporter 1 (Amino acid transporter 1)	CAT1	peroxidase(PC00180)	catalase activity(GO:0004096);protein binding(GO:0005515);heme binding(GO:0020037);cobalt ion binding(GO:0050897)	cellular response to nitrogen starvation(GO:0006995);response to light stimulus(GO:0009416);response to abscisic acid(GO:0009737);cellular response to sulfate starvation(GO:0009970);cellular response to phosphate starvation(GO:0016036);response to hydrogen peroxide(GO:0042542);hydrogen peroxide catabolic process(GO:0042744);cellular oxidant detoxification(GO:0098869)	nucleus(GO:0005634);cytoplasm(GO:0005737);mitochondrion(GO:0005739);peroxisome(GO:0005777);cytosol(GO:0005829);plasma membrane(GO:0005886);plant-type cell wall(GO:0009505);chloroplast envelope(GO:0009941);cytosolic ribosome(GO:0022626)	#N/A	Q84MA5	GGAATACTTCTTCTACAAGGACGGCCGCCCGCTCGGC	7.96578	0	0
Moderate and severe	Promoter (<=1kb)	Ribulose-phosphate 3-epimerase (EC 5.1.3.1)	CEUSTIGMA_g819.t1	#N/A	#N/A	#N/A	#N/A	#N/A	A0A250WRN8	TGGGGCGCGCAGGTGATCGTCAACCTGTTCTCGGCGGTGCCCTTCATCGG	1.13276	1.3254	0.743902
Moderate and severe	Promoter (1-2kb)	Protein translocase subunit SecA	Lal_00007031	#N/A	#N/A	#N/A	#N/A	Protein export	A0A6A5L5A7	GTCGACGCCTGCGAAGATCTGGGCGCTCTCGGAGATGCCCGGCAGCCGCT	2.45943	2.03814	1.58496
Moderate and severe	Promoter (<=1kb)	Succinate dehydrogenase [ubiquinone] iron-sulfur subunit, mitochondrial (EC 1.3.5.1)	Lal_00010564	#N/A	#N/A	#N/A	#N/A	Biosynthesis of secondary metabolites ;Carbon metabolism ;Oxidative phosphorylation ;Citrate cycle (TCA cycle) ;	A0A6A5LDC3	TAGACATTGATTCTTTTTTTTTCGCAATCTTTTTTGAACCGTATGCATCA	2.94753	2.85561	3.36257
Moderate and severe	Distal Intergenic	Nitrile-specifier protein 2 (AtNSP2) (EC 4.8.1.5) (Jacalin-related lectin 21)	NSP2	#N/A	#N/A	#N/A	#N/A	Plant hormone signal transduction	O49326	GCCTTGTTGAGTTATTTCTTCAAGTTAACTTGCCGCT	2.65208	6.10553	5.48727
Moderate and severe	Intron (gmmHiC_scaffold_3G017680.1/gmmHiC_scaffold_3G017680, intron 9 of 10)	SNF1-related protein kinase catalytic subunit alpha KIN10 (AKIN10) (EC 2.7.11.1) (AKIN alpha-2) (AKINalpha2) (SNF1-related kinase 1.1) (SnRK1.1)	KIN10	non-receptor serine/threonine protein kinase(PC00167)	protein kinase activity(GO:0004672);protein serine/threonine kinase activity(GO:0004674);protein binding(GO:0005515);kinase activity(GO:0016301);kinase binding(GO:0019900);phosphatase binding(GO:0019902)	response to hypoxia(GO:0001666);developmental process involved in reproduction(GO:0003006);starch metabolic process(GO:0005982);protein phosphorylation(GO:0006468);response to oxidative stress(GO:0006979);detection of nutrient(GO:0009594);response to herbicide(GO:0009635);abscisic acid-activated signaling pathway(GO:0009738);response to glucose(GO:0009749);positive regulation of abscisic acid-act…	nuclear ubiquitin ligase complex(GO:0000152);nucleus(GO:0005634);cytoplasm(GO:0005737);Golgi apparatus(GO:0005794);cytosol(GO:0005829);chloroplast(GO:0009507)	#N/A	Q38997	GCTTGAACAGTTGTTCACAAGCATGAGTTAAGGAT	1.76553	-7.96578	-7.96578
Moderate and severe	Promoter (<=1kb)	Dihydrolipoyllysine-residue acetyltransferase component 3 of pyruvate dehydrogenase complex, mitochondrial (EC 2.3.1.12) (Dihydrolipoamide S-acetyltransferase component 3 of pyruvate dehydrogenase complex) (Pyruvate dehydrogenase complex component E2 3) (PDC-E2 3) (PDCE2 3)	At1g54220	acetyltransferase(PC00038)	dihydrolipoyllysine-residue acetyltransferase activity(GO:0004742);acetyltransferase activity(GO:0016407);lipoic acid binding(GO:0031405)	acetyl-CoA biosynthetic process from pyruvate(GO:0006086);macromolecule biosynthetic process(GO:0009059)	nucleus(GO:0005634);cytoplasm(GO:0005737);mitochondrion(GO:0005739);pyruvate dehydrogenase complex(GO:0045254)	Biosynthesis of secondary metabolites ;Carbon metabolism ;Citrate cycle (TCA cycle) ;Pyruvate metabolism ;Glycolysis / Gluconeogenesis ;Lipoic acid metabolism ;	Q5M729	GTAAAAAGAGAGAAAGGGGCGGCTATCTAGCGGGAGTCGTTTCGGTCTG	1.40921	0.740065	0.52693
Moderate and severe	Distal Intergenic	Sodium transporter HKT1-like	F511_36579	#N/A	#N/A	#N/A	#N/A	#N/A	A0A2Z7CCH1	CCGTGCAGTGCTGTAGCTAACGCGTTAAGTATCCCGCCTGGGGAGTAC	7.22882	0	0
Moderate and severe	Intron (gmmHiC_scaffold_9G022430.1/gmmHiC_scaffold_9G022430, intron 7 of 12)	DNA-repair complementing XP-A cell	FGLOB1_976	#N/A	#N/A	#N/A	#N/A	#N/A	A0A8H5YW08	GTTTTTATCGCATAACTACGTACTCGAGCTCGAGGTTTTAATTTC	1.48875	1.50524	1.81399
Moderate and severe	Distal Intergenic	PHD finger protein ALFIN-LIKE 7 (Protein AL7)	AL7	DNA metabolism protein(PC00009)	transcription cis-regulatory region binding(GO:0000976);transcription coregulator activity(GO:0003712);methylated histone binding(GO:0035064)	regulation of DNA-templated transcription(GO:0006355);regulation of gene expression(GO:0010468);RNA metabolic process(GO:0016070);leaf development(GO:0048366);meristem development(GO:0048507);regulation of developmental process(GO:0050793)	nucleus(GO:0005634)	#N/A	Q8LA16	TCGGTGCCCACACAGGTGTCGGGGTAGGCGTACGTCTCGCCGTCCACGAC	4.9542	2	1.58496
Moderate and severe	Distal Intergenic	Citramalyl-CoA lyase, mitochondrial (EC 4.1.3.25) ((3S)-malyl-CoA thioesterase) (EC 3.1.2.30) (Beta-methylmalate synthase) (EC 2.3.3.-) (Citrate lyase subunit beta-like protein, mitochondrial) (Citrate lyase beta-like) (Malate synthase) (EC 2.3.3.9)	CLYBL	lyase(PC00144)	catalytic activity(GO:0003824);metal ion binding(GO:0046872);(S)-citramalyl-CoA lyase activity(GO:0047777)	regulation of cobalamin metabolic process(GO:0106064)	#N/A	Biosynthesis of secondary metabolites ;Carbon metabolism ;Glyoxylate and dicarboxylate metabolism ;Pyruvate metabolism ;	Q5I0K3	TGCCCGGCGTGATCTCGTTGCGGAAGCTCTTGCCGACCTGGCC	6.64386	0	0
Moderate and severe	Distal Intergenic	Fumarylacetoacetase (EC 3.7.1.2) (Fumarylacetoacetate hydrolase) (AtFAH) (Protein SHORT-DAY SENSITIVE CELL DEATH 1)	FAH	#N/A	fumarylacetoacetase activity(GO:0004334)	L-phenylalanine catabolic process(GO:0006559);tyrosine catabolic process(GO:0006572);homogentisate catabolic process(GO:1902000)	extracellular region(GO:0005576);cytosol(GO:0005829)	Biosynthesis of cofactors ;	Q8RW90	CCTTCTCCGGGAACTGGTGCGGCCCGTAGTTGTTGGAGCAC	3.82782	-1.32193	0
Moderate and severe	Promoter (1-2kb)	Oxysterol-binding protein-related protein 3C-like isoform X2	LOC107774560	transfer/carrier protein(PC00219)	lipid binding(GO:0008289);sterol transporter activity(GO:0015248);sterol binding(GO:0032934)	sterol transport(GO:0015918)	cytosol(GO:0005829);membrane(GO:0016020);intracellular membrane-bounded organelle(GO:0043231)	#N/A	A0A1S3YBM8	GCCGAGCCGTACGACATCGACCCCGACGTCGCCAAGGCGCTCGACATGCT	1.48812	1.87294	1.21759
Moderate and severe	Distal Intergenic	Dehydrodolichyl diphosphate synthase 1 (Dedol-PP synthase 1) (EC 2.5.1.87) (Ditrans,polycis-polyprenyl diphosphate synthase ((2E,6E)-farnesyl diphosphate specific) 1)	DPS	acyltransferase(PC00042)	polyprenyltransferase activity(GO:0002094);dehydrodolichyl diphosphate synthase activity(GO:0045547)	protein glycosylation(GO:0006486);response to cold(GO:0009409);plastid membrane organization(GO:0009668);polyprenol biosynthetic process(GO:0016094);dolichol biosynthetic process(GO:0019408)	endoplasmic reticulum(GO:0005783);chloroplast stroma(GO:0009570)	Oxidative phosphorylation ;	O80458	CATCCGCACCGCGCTCTACGACGCCGCCTACGACGTCCGGC	9.45121	5.64386	0
Moderate and severe	Promoter (1-2kb)	4-coumarate--CoA ligase (EC 6.2.1.12)	EJB05_51018	#N/A	#N/A	#N/A	#N/A	Biosynthesis of secondary metabolites ;Phenylpropanoid biosynthesis;Ubiquinone and other terpenoid-quinone biosynthesis ;	A0A5J9SWU6	ACCTTCTCCGGGAACTGGTACGGCCCGTAGTTGTTCGAGCAGCGCGTGAT	1	3.16993	2.80735
Moderate and severe	Promoter (1-2kb)	Citrate synthase (EC 2.3.3.16)	EFJ38926.1	#N/A	#N/A	#N/A	#N/A	Biosynthesis of amino acids ;Biosynthesis of secondary metabolites ;Carbon metabolism ;Citrate cycle (TCA cycle) ;Glyoxylate and dicarboxylate metabolism ;Oxocarboxylic acid metabolism ;	D8UMX3	CCTGCCGAGCCGTACGACATCGACCCCGACGTCGCCAAGGCGCTCGACAT	-0.053581	1.20294	1.23522
Moderate and severe	Distal Intergenic	Cation efflux protein	Lal_00009708	#N/A	#N/A	#N/A	#N/A	#N/A	A0A6A5L425	ACTCGTTCAACGCCGACACCGACCACCAGGGCGGGCTGTCGCTCATGGCC	9.64386	0	5.64386
Moderate and severe	Distal Intergenic	1,4-dihydroxy-2-naphthoyl-CoA synthase, peroxisomal (DHNS) (EC 4.1.3.36) (Enoyl-CoA hydratase/isomerase D) (ECHID) (Naphthoate synthase)	MENB	epimerase/racemase(PC00096)	1,4-dihydroxy-2-naphthoyl-CoA synthase activity(GO:0008935)	menaquinone biosynthetic process(GO:0009234);phylloquinone biosynthetic process(GO:0042372)	mitochondrion(GO:0005739);peroxisome(GO:0005777);cytosol(GO:0005829)	Biosynthesis of cofactors ;Biosynthesis of secondary metabolites ;Ubiquinone and other terpenoid-quinone biosynthesis ;	Q8GYN9	CAGGTCGGCCATCTCGTCGACCACGATGACGATGTAGGGCAGCGCCGAGA	0.70044	-1.67807	-1.67807
Moderate and severe	Distal Intergenic	Acyl carrier protein	Lal_00010459	#N/A	#N/A	#N/A	#N/A	Oxidative phosphorylation	A0A6A5LCX8	CGCTGGGTCTTCTCCATCTGGCGCTTGACGCGCGTGCGAATGCGCTTCTC	8.81378	0	0
Moderate and severe	Promoter (<=1kb)	Methionine aminopeptidase (EC 3.4.11.18)	SASPL_100536	#N/A	#N/A	#N/A	#N/A	#N/A	A0A8X8YSV4	TAAGACCTACTTTCGTACCTGCTTGATCCGTCGATCTCGCAGTCAAGCAC	4.02975	2.9386	-7.22882
Moderate and severe	Distal Intergenic	Glycerol-3-phosphate dehydrogenase (EC 1.1.5.3)	G195_001906	#N/A	#N/A	#N/A	#N/A	Biosynthesis of secondary metabolites ;Glycerophospholipid metabolism;	A0A8J4SMA9	GCCTGTGCATCGAGGCCTGCCCGACCCGGTCGCTCACGATGACCAACTTC	0	8.22882	0
Moderate and severe	Distal Intergenic	NADH-quinone oxidoreductase subunit L	Lal_00014640	#N/A	#N/A	#N/A	#N/A	#N/A	A0A6A5L801	GCCAGCACCGGGTACATCATGATCAGCAGGCCCAGCGCGATCGGCAGCGA	2	-0.691878	-0.392317
Moderate and severe	Distal Intergenic	GDP-mannose 4,6-dehydratase (EC 4.2.1.47)	CBR_g54109	#N/A	#N/A	#N/A	#N/A	Amino sugar and nucleotide sugar metabolism;Biosynthesis of nucleotide sugars ;Fructose and mannose metabolism ;	A0A388MBR5	CCTTTGCCTTCGGAGGGCAACGCTCTATCCAGCTGAGCTACGGGTGCATG	0.584963	2.70044	1.58496
Moderate and severe	Distal Intergenic	Malate synthase (EC 2.3.3.9)	EIE21264.1	#N/A	#N/A	#N/A	#N/A	Biosynthesis of secondary metabolites ;Carbon metabolism ;Glyoxylate and dicarboxylate metabolism ;Pyruvate metabolism ;	I0YS95	AGTTCGGCGCGACCATCTGCTTGGCGAGCATGAAGCGCAGCTCGTCGAGG	6.64386	0	0
Moderate and severe	Distal Intergenic	Biotin carboxylase	Lal_00046503	#N/A	#N/A	#N/A	#N/A	#N/A	A0A6A5KXV3	CGCGTGCTTCTTGTCCCAGCACTCGCCGATATTCGGGCAGCCCGCCTCCT	0.807355	-8.64386	-8.64386
Moderate and severe	Promoter (<=1kb)	Lipoyl synthase, mitochondrial (EC 2.8.1.8) (Lipoate synthase) (LS) (Lip-syn) (Lipoic acid synthase)	Lal_00005097	#N/A	#N/A	#N/A	#N/A	Amino sugar and nucleotide sugar metabolism;Biosynthesis of cofactors ;	A0A6A5L1C2	TTCTTGTCGAGTAGACCTTGTTGTTGTCATAATTCTTAAT	1.11806	0.328623	-0.243043
Moderate and severe	Promoter (1-2kb)	auxin-induced protein 15A-like [Dorcoceras hygrometricum]	LOC107759946	#N/A	#N/A	#N/A	#N/A	#N/A	#N/A	CCATGGGGGTGGTGAAGGGAGAGCCCCAATTGGTAGAAAAAAAC	1.12553	-2.45943	0.710493
Moderate and severe	Exon (gmmHiC_scaffold_3G014890.1/gmmHiC_scaffold_3G014890, exon 3 of 18)	Probable inactive ATP-dependent zinc metalloprotease FTSHI 5, chloroplastic (AtFTSHI5) (Protein EMBRYO DEFECTIVE 2458) (Protein FTSH INACTIVE PROTEASE 5)	FTSHI5	metalloprotease(PC00153)	ATP-dependent peptidase activity(GO:0004176);metalloendopeptidase activity(GO:0004222);protein binding(GO:0005515);chloroplast protein-transporting ATPase activity(GO:0016464);ATP hydrolysis activity(GO:0016887)	proteolysis(GO:0006508);chloroplast organization(GO:0009658);embryo development ending in seed dormancy(GO:0009793);protein import into chloroplast stroma(GO:0045037);cell redox homeostasis(GO:0045454);regulation of photorespiration(GO:0080093)	cytosol(GO:0005829);plasmodesma(GO:0009506);chloroplast(GO:0009507);chloroplast thylakoid(GO:0009534);chloroplast inner membrane(GO:0009706);chloroplast envelope(GO:0009941);Ycf2/FtsHi complex(GO:0062091)	#N/A	F4J3N2	AGGCGCTCATGGTATCATTATGAATATACAAACCAAAACTGTGAAAGCC	1.70044	-5.32193	-2.152
Moderate and severe	Distal Intergenic	Plant UBX domain-containing protein 2 (PUX2) (AtPUB3) (CDC48-interacting UBX-domain protein 2)	PUX2	#N/A	#N/A	response to fungus(GO:0009620);defense response to fungus(GO:0050832)	nucleus(GO:0005634);mitochondrion(GO:0005739);extrinsic component of membrane(GO:0019898)	Protein processing in endoplasmic reticulum ;	Q9ZU93	TCTATGCTTACACTATAACTATGGCTCACTTCGGAGT	11.1033	0	0
Moderate and severe	Promoter (2-3kb)	Flavonoid 3',5'-hydroxylase	F3'5'H	#N/A	#N/A	#N/A	#N/A	#N/A	E3W760	TCATTCCATACTAGAAATAATCGCAGGAAATCCTTTGCT	7.64386	0	0
Moderate and severe	Promoter (<=1kb)	Protein Ycf2	ycf2	#N/A	protein binding(GO:0005515);chloroplast protein-transporting ATPase activity(GO:0016464);ATP hydrolysis activity(GO:0016887)	protein import into chloroplast stroma(GO:0045037)	intracellular anatomical structure(GO:0005622);chloroplast(GO:0009507);plastid(GO:0009536);chloroplast envelope(GO:0009941);Ycf2/FtsHi complex(GO:0062091)	#N/A	G9FCI9	GCTAAGGCCCCTAAATGATCGCTCAGTGATAAAGG	8.22882	0	0
Moderate and severe	Promoter (1-2kb)	EF-hand domain-containing protein	F511_18427	#N/A	#N/A	#N/A	#N/A	#N/A	A0A2Z7C7X2	GGGTGGCGCAGAACGGCACGTGCACGTACACGCCGAACGGC	1.85244	0.444785	-2.36257
Moderate and severe	Distal Intergenic	Nitrate reductase	CEUSTIGMA_g8003.t1	#N/A	#N/A	#N/A	#N/A	#N/A	A0A250XBY5	GGCTTCGTCCGCCCGCTGATCGCGATCTCCGCCGAGCGCGTCGCCCGCGG	2.8413	-0.584962	-8.22882
Moderate and severe	Distal Intergenic	Adenylosuccinate synthetase, chloroplastic (AMPSase) (AdSS) (EC 6.3.4.4) (IMP--aspartate ligase)	PURA	ligase(PC00142)	adenylosuccinate synthase activity(GO:0004019)	AMP biosynthetic process(GO:0006167);'de novo' AMP biosynthetic process(GO:0044208);IMP metabolic process(GO:0046040)	cytoplasm(GO:0005737);chloroplast(GO:0009507);plastid(GO:0009536);chloroplast stroma(GO:0009570);apoplast(GO:0048046)	#N/A	A0A6A5L9R7	AGAACCGCTTCTGCCCGACGTACTTGGTCTGCAGGAACGTCTCGAAGGCC	2.32193	1.58496	-1.58496
Moderate and severe	Distal Intergenic	oxoglutarate dehydrogenase (succinyl-transferring) (EC 1.2.4.2)	Lal_00005317	#N/A	#N/A	#N/A	#N/A	#N/A	A0A6A5L241	CCGCAGCTCGGCGCGCTCAACATCATGGGTTTGCAGACGCCGCAGAGCGC	1.30012	2.23266	-0.0551416
Moderate and severe	Distal Intergenic	CTP synthase (EC 6.3.4.2) (UTP--ammonia ligase)	Lal_00010702	#N/A	#N/A	#N/A	#N/A	#N/A	A0A6A5L9W7	TTTGAACCGCTTATTCTAAAAATAGGCATTTTCCCTCGCTGACCTAGTCC	8.22882	7.64386	5.64386
Moderate and severe	Distal Intergenic	Flavin-containing monooxygenase FMO GS-OX1 (EC 1.14.13.237) (Flavin-monooxygenase glucosinolate S-oxygenase 1) (Putative flavin-containing monooxygenase 3)	FMOGS-OX1	oxygenase(PC00177)	N,N-dimethylaniline monooxygenase activity(GO:0004499);flavin adenine dinucleotide binding(GO:0050660);NADP binding(GO:0050661);3-methylthiopropyl glucosinolate S-oxygenase activity(GO:0080102);4-methylthiopropyl glucosinolate S-oxygenase activity(GO:0080103);5-methylthiopropyl glucosinolate S-oxygenase activity(GO:0080104);6-methylthiopropyl glucosinolate S-oxygenase activity(GO:0080105);7-methy…	glucosinolate biosynthetic process from homomethionine(GO:0033506)	nucleus(GO:0005634)	#N/A	Q9SS04	AAACCCTAAACCCTAAACCCCTAAACCCTAAACCCCTAAACCCTAAACCC	2.8314	5.2186	3.66073
Moderate and severe	Distal Intergenic	ABC transporter B family member 19 (ABC transporter ABCB.19) (AtABCB19) (Multidrug resistance protein 11) (P-glycoprotein 19)	ABCB19	ATP-binding cassette (ABC) transporter(PC00003)	protein binding(GO:0005515);auxin efflux transmembrane transporter activity(GO:0010329);ATP hydrolysis activity(GO:0016887);ATPase-coupled transmembrane transporter activity(GO:0042626);ABC-type transporter activity(GO:0140359)	regulation of cell size(GO:0008361);response to blue light(GO:0009637);response to red or far red light(GO:0009639);photomorphogenesis(GO:0009640);response to auxin(GO:0009733);auxin polar transport(GO:0009926);positive gravitropism(GO:0009958);response to far red light(GO:0010218);basipetal auxin transport(GO:0010540);acropetal auxin transport(GO:0010541);anthocyanin accumulation in tissues in r…	nucleus(GO:0005634);cytosol(GO:0005829);plasma membrane(GO:0005886)	ABC transporters	Q9LJX0	GGCCTGTTCGAACATGTCGCGCACGCGGCTCGCGCCGACGCCGACGAAC	1.38082	2.84549	3.11548
Moderate and severe	Promoter (2-3kb)	S-(hydroxymethyl)glutathione dehydrogenase (EC 1.1.1.284)	Lal_00003410	#N/A	#N/A	#N/A	#N/A	#N/A	A0A6A5L486	ATCGACTGGGTCGAGCGCATCCCCTTCACCGAGACGCGCAACTACGTGC	0	4.45943	2.32193
Moderate and severe	Distal Intergenic	Scaffold protein Nfu/NifU N-terminal domain-containing protein	Lal_00010553	#N/A	#N/A	#N/A	#N/A	#N/A	A0A6A5L9I2	GTAGAAGGGAAAGATGATCTATGCCCAAATCACGTCA	1.44281	3.48798	3.28986
Moderate and severe	Distal Intergenic	Pectinesterase (EC 3.1.1.11)	LOC113691410	#N/A	#N/A	#N/A	#N/A	#N/A	A0A6P6SHM8	CGTCTGGGGTTTTTTAACATTAACAAAGTATAGAAAATGTT	1.27812	1.90943	1.36609
Moderate and severe	Distal Intergenic	L-type lectin-domain containing receptor kinase IX.1 (LecRK-IX.1) (EC 2.7.11.1)	LECRK91	#N/A	protein serine/threonine kinase activity(GO:0004674);protein binding(GO:0005515);kinase activity(GO:0016301)	defense response to oomycetes(GO:0002229);protein phosphorylation(GO:0006468);plant-type hypersensitive response(GO:0009626)	extracellular region(GO:0005576);plasma membrane(GO:0005886)	#N/A	Q9LXA5	CCTTCATCCTGTCCGCGGTCTCGGGCGTGGCCAAGGGCATCCAGTGGCTG	0.770866	1.79141	1.10222
Moderate and severe	Distal Intergenic	Beta-glucosidase (EC 3.2.1.21)	Lal_00014305	#N/A	#N/A	#N/A	#N/A	Biosynthesis of secondary metabolites ;Biosynthesis of various plant secondary metabolitesbiosynthesis;Cyanoamino acid metabolism;Starch and sucrose metabolism;	A0A6A5L847	ACAGGCGACCTGCTCCAGCTCGTCGAGGTCGTCGAGGCTCATGTCGCCGA	0.969303	5.85484	4.24393
Moderate and severe	Promoter (<=1kb)	Dihydrolipoyl dehydrogenase 2, chloroplastic (ptLPD2) (EC 1.8.1.4) (Dihydrolipoamide dehydrogenase 2) (Protein LIPOAMIDE DEHYDROGENASE 2) (Pyruvate dehydrogenase complex E3 subunit 2) (E3-2) (PDC-E3 2)	PNR45446.1	#N/A	#N/A	#N/A	#N/A	Biosynthesis of secondary metabolites ;Carbon metabolism ;Biosynthesis of cofactors ;Citrate cycle (TCA cycle) ;Oxocarboxylic acid metabolism ;Glycolysis / Gluconeogenesis ;Pyruvate metabolism ;Glyoxylate and dicarboxylate metabolism ;Amino sugar and nucleotide sugar metabolism;Valine, leucine and isoleucine degradation ;Tryptophan metabolism ;Lysine degradation ;Glycine, serine and threonine met…	F4JLP5	GCGCCGCAAGGGCAAGATGAGCGACTTCGGCACGCAGCTGCGCGCCAAGC	1.02027	2.07943	1.84194
Moderate and severe	Distal Intergenic	ABC transporter domain-containing protein	Lal_00010608	#N/A	#N/A	#N/A	#N/A	#N/A	A0A6A5L9T2	GAATCAATAGATTCCTTTTCGGGATCGATTCATCCTTCC	0.768053	1.99642	1.3446
Moderate and severe	Distal Intergenic	F-box protein At1g67340	At1g67340	scaffold/adaptor protein(PC00226)	protein binding(GO:0005515)	regulation of DNA-templated transcription(GO:0006355);response to osmotic stress(GO:0006970);catabolic process(GO:0009056);response to wounding(GO:0009611);hormone-mediated signaling pathway(GO:0009755);jasmonic acid mediated signaling pathway(GO:0009867);flower development(GO:0009908);response to inorganic substance(GO:0010035);phloem or xylem histogenesis(GO:0010087);response to organic cyclic …	nucleus(GO:0005634)	#N/A	Q9FYF9	CAGAAGATTCATCTCAGGATGGGCTGAAATAATCCAGAACCTATCAT	0.796232	1.23892	1.33429
Severe and fully dry	Promoter (2-3kb)	Coatomer subunit alpha-1 (Alpha-coat protein 1) (Alpha-COP 1)	At1g62020	vesicle coat protein(PC00235)	structural molecule activity(GO:0005198)	intracellular protein transport(GO:0006886);endoplasmic reticulum to Golgi vesicle-mediated transport(GO:0006888);retrograde vesicle-mediated transport, Golgi to endoplasmic reticulum(GO:0006890);intra-Golgi vesicle-mediated transport(GO:0006891)	nucleus(GO:0005634);plasma membrane(GO:0005886);COPI vesicle coat(GO:0030126);Cul4-RING E3 ubiquitin ligase complex(GO:0080008)	#N/A	Q94A40	GTATTTACAGTGTCTGCAGATAATGCTATATCAAGC	0.19592	2.62803	0.946561
Severe and fully dry	Promoter (1-2kb)	Protein STICHEL-like 3	At4g18820	DNA-directed DNA polymerase(PC00018)	DNA binding(GO:0003677);DNA clamp loader activity(GO:0003689);DNA-directed DNA polymerase activity(GO:0003887)	DNA-templated DNA replication(GO:0006261);DNA repair(GO:0006281)	nucleus(GO:0005634);DNA replication factor C complex(GO:0005663);DNA polymerase III complex(GO:0009360)	#N/A	F4JRP0	CCTGGTCGTTTAAATCTGTTCGAAAGTCTATGAAGAATGCAGTCTGGCTC	1.65208	2.14684	0.36257
Severe and fully dry	Promoter (2-3kb)	FAS1 domain-containing protein	F511_14480	#N/A	#N/A	#N/A	#N/A	#N/A	A0A2Z7CF04	CTCAAGAAGGCCACCACCAAGACTGATGTGTACAGT	1.73697	0.415037	1.22239
Severe and fully dry	Promoter (2-3kb)	Protein kinase domain-containing protein	F511_28604	#N/A	#N/A	#N/A	#N/A	#N/A	A0A2Z7DI29	TCCGGGAAAATACATTTCGTCCGATACTTTCAGCGTAGGCGGCTACGAAT	1.89407	2.03365	1.88948
Severe and fully dry	Distal Intergenic	Pentatricopeptide repeat-containing protein At5g42310, chloroplastic (Protein CRP1 homolog) (AtCRP1)	CRP1	#N/A	single-stranded RNA binding(GO:0003727);mRNA binding(GO:0003729);protein binding(GO:0005515)	mRNA processing(GO:0006397);chloroplast organization(GO:0009658);chloroplast mRNA processing(GO:0010239)	cytoplasm(GO:0005737);chloroplast(GO:0009507);chloroplast stroma(GO:0009570);chloroplast nucleoid(GO:0042644);thylakoid membrane(GO:0042651)	#N/A	Q8L844	AGTTCATTAGCTTCAAGAGGTGCAATGTCCTTTGCTGCTGCTGCTATGGC	1.45903	-0.106572	0.864282
Severe and fully dry	Exon (gmmHiC_scaffold_4G002040.1/gmmHiC_scaffold_4G002040, exon 10 of 17)	Heat shock cognate 71 kDa protein (EC 3.6.4.10) (Heat shock 70 kDa protein 8)	HSPA8	#N/A	#N/A	#N/A	#N/A	#N/A	A2Q0Z1	TCCGGATGCTTTGTACTGATTCCAATATCGTCCAATGC	0	7.22882	0
Severe and fully dry	Exon (gmmHiC_scaffold_4G021860.1/gmmHiC_scaffold_4G021860, exon 17 of 19)	Beta-galactosidase 3 (Lactase 3) (EC 3.2.1.23)	BGAL3	galactosidase(PC00104)	beta-galactosidase activity(GO:0004565);carbohydrate binding(GO:0030246)	cytokinesis(GO:0000910);carbohydrate metabolic process(GO:0005975);macromolecule biosynthetic process(GO:0009059);plant-type cell wall biogenesis(GO:0009832);meristem initiation(GO:0010014);shoot system morphogenesis(GO:0010016);small molecule metabolic process(GO:0044281);cellular developmental process(GO:0048869);meiotic cell cycle process(GO:1903046)	extracellular region(GO:0005576);cell wall(GO:0005618);vacuole(GO:0005773);plasma membrane(GO:0005886);plant-type cell wall(GO:0009505)	#N/A	Q9SCV9	CTCTTGCTCTTCGAGTTTCAATGGAAGAAGAGAGGGCAAGGCAAGAAGCT	1.58496	1	5
Severe and fully dry	Exon (gmmHiC_scaffold_8G005240.1/gmmHiC_scaffold_8G005240, exon 8 of 10)	Dolichyl-diphosphooligosaccharide--protein glycosyltransferase subunit 1A (Ribophorin IA) (RPN-IA) (Ribophorin-1A)	OST1A	glycosyltransferase(PC00111)	protein binding(GO:0005515)	protein glycosylation(GO:0006486);protein N-linked glycosylation(GO:0006487);protein N-linked glycosylation via asparagine(GO:0018279)	mitochondrion(GO:0005739);endoplasmic reticulum(GO:0005783);oligosaccharyltransferase complex(GO:0008250);chloroplast(GO:0009507);cytoplasmic stress granule(GO:0010494)	#N/A	Q9SFX3	ACCACATCTTCCACATAGAGTTTCACTGTGTTCATCATCTTCCTCTTCTT	-0.415037	-2	0.321928
Severe and fully dry	Promoter (<=1kb)	PHD finger protein ALFIN-LIKE 7 (Protein AL7)	AL7	DNA metabolism protein(PC00009)	transcription cis-regulatory region binding(GO:0000976);transcription coregulator activity(GO:0003712);methylated histone binding(GO:0035064)	regulation of DNA-templated transcription(GO:0006355);regulation of gene expression(GO:0010468);RNA metabolic process(GO:0016070);leaf development(GO:0048366);meristem development(GO:0048507);regulation of developmental process(GO:0050793)	nucleus(GO:0005634)	#N/A	Q8LA16	ATGTAATGAGAAAACCGATGTTTTTGGGTATGGAGTCATGCTTCTCGAGC	1.58496	2	4.9542
Severe and fully dry	Exon (gmmHiC_scaffold_9G002990.1/gmmHiC_scaffold_9G002990, exon 8 of 9)	Somatic embryogenesis receptor kinase 1 (AtSERK1) (EC 2.7.10.1) (EC 2.7.11.1) (Somatic embryogenesis receptor-like kinase 1)	SERK1	transmembrane signal receptor(PC00197)	transmembrane receptor protein serine/threonine kinase activity(GO:0004675);transmembrane receptor protein tyrosine kinase activity(GO:0004714);signaling receptor binding(GO:0005102);protein binding(GO:0005515);kinase activity(GO:0016301);receptor serine/threonine kinase binding(GO:0033612);identical protein binding(GO:0042802)	protein phosphorylation(GO:0006468);Golgi organization(GO:0007030);microsporogenesis(GO:0009556);brassinosteroid mediated signaling pathway(GO:0009742);embryo development ending in seed dormancy(GO:0009793);pollen maturation(GO:0010152);floral organ abscission(GO:0010227);protein autophosphorylation(GO:0046777)	mitochondrion(GO:0005739);plasma membrane(GO:0005886);chloroplast(GO:0009507);protein-containing complex(GO:0032991)	#N/A	Q94AG2	GCTGTATTATCTCCAGTCCAAACTGCTCCATATCTTTGACTACCGGGAAA	1.12928	0.914883	0.938599
Severe and fully dry	Exon (gmmHiC_scaffold_9G025460.1/gmmHiC_scaffold_9G025460, exon 2 of 6)	Probable glucan 1,3-alpha-glucosidase (EC 3.2.1.84) (Glucosidase II subunit alpha) (Protein PRIORITY IN SWEET LIFE 5) (Protein RADIAL SWELLING 3)	PSL5	glucosidase(PC00108)	glucosidase activity(GO:0015926);carbohydrate binding(GO:0030246);glucan 1,3-alpha-glucosidase activity(GO:0033919);alpha-glucosidase activity(GO:0090599)	carbohydrate metabolic process(GO:0005975);N-glycan processing(GO:0006491);unidimensional cell growth(GO:0009826);cellulose biosynthetic process(GO:0030244);defense response to bacterium(GO:0042742)	extracellular region(GO:0005576);endoplasmic reticulum(GO:0005783);plastid(GO:0009536)	Protein processing in endoplasmic reticulum ;	Q9FN05	ACATATAGATGGGTGGAGGTCGAATAGGATAGGCGATGAG	2.29123	1.83954	1.39593
Severe and fully dry	Promoter (<=1kb)	F-box domain-containing protein	F511_41476	#N/A	#N/A	#N/A	#N/A	#N/A	A0A2Z7D1I5	GGAAGGTTAAGGAAGGGTGTTCGCCGCAAGGCAAAGCTCCTGACTGAAGC	6.64386	6.64386	7.22882
Severe and fully dry	Distal Intergenic	Phosphoglycerate kinase (EC 2.7.2.3)	Lal_00009504	#N/A	#N/A	#N/A	#N/A	#N/A	A0A6A5KQM1	AGGATTCATTAAAAAAATATAAAATCCCCACATGAGGAGAAGTCCTTCCC	3.93715	4.45303	3.1592
Severe and fully dry	Promoter (1-2kb)	Boron transporter 1	BOR1	secondary carrier transporter(PC00258)	solute:inorganic anion antiporter activity(GO:0005452);active borate transmembrane transporter activity(GO:0046715);borate efflux transmembrane transporter activity(GO:0080139)	monoatomic anion transport(GO:0006820);detection of nutrient(GO:0009594);response to boron-containing substance(GO:0010036);borate transmembrane transport(GO:0035445);borate transport(GO:0046713);monoatomic ion homeostasis(GO:0050801);transmembrane transport(GO:0055085);cellular response to boron-containing substance levels(GO:0080029)	cytoplasm(GO:0005737);endosome(GO:0005768);vacuole(GO:0005773);plasma membrane(GO:0005886);lateral plasma membrane(GO:0016328);columella(GO:0043674)	#N/A	Q8VYR7	TCTTCAGGGTTTCAGATGCAGGCCATGCTGAAGGAACCACTGTGATTTGA	0.0450879	0.935609	-1.14439
Severe and fully dry	Promoter (1-2kb)	Carbamoyl-phosphate synthase small chain, chloroplastic (EC 6.3.5.5) (Carbamoyl-phosphate synthetase glutamine chain) (Protein VENOSA 6)	CARA	ligase(PC00142)	carbamoyl-phosphate synthase (glutamine-hydrolyzing) activity(GO:0004088)	'de novo' pyrimidine nucleobase biosynthetic process(GO:0006207);arginine biosynthetic process(GO:0006526);cellular response to phosphate starvation(GO:0016036);'de novo' UMP biosynthetic process(GO:0044205)	cytoplasm(GO:0005737);carbamoyl-phosphate synthase complex(GO:0005951);chloroplast(GO:0009507);chloroplast stroma(GO:0009570)	#N/A	Q9LVW7	TTCATCTTCAGGGTTTCAGATGCGGGCCATGCTGAAGGAACCACTGTGAC	1.38565	0.584963	0.820591
